# Supplementary material for: Crystallization and Polymorphism of Organic Semiconductor in Thin Film Induced by Surface Segregated Monolayers
Source: Sci Rep. 2018 Jan 11;8:481. doi: 10.1038/s41598-017-18881-y (PMC5764981; doi:10.1038/s41598-017-18881-y)
Supplement: Supplementary file 2 — Crystal structure for PCBM film [file 41598_2017_18881_MOESM2_ESM.txt]

 
data_PCBM120_ID3
 
_audit_creation_method            'SHELXL-2016/6'
_shelx_SHELXL_version_number      '2016/6'
_chemical_name_systematic         ?
_chemical_name_common             ?
_chemical_melting_point           ?
_chemical_formula_moiety     'C216 H42 O6'
_chemical_formula_sum        'C216 H42 O6'
_chemical_formula_weight          2732.49

loop_
 _atom_type_symbol
 _atom_type_description
 _atom_type_scat_dispersion_real
 _atom_type_scat_dispersion_imag
 _atom_type_scat_source
 'C'  'C'   0.0080   0.0037
 'International Tables Vol C Tables 4.2.6.8 and 6.1.1.4'
 'H'  'H'   0.0000   0.0000
 'International Tables Vol C Tables 4.2.6.8 and 6.1.1.4'
 'O'  'O'   0.0236   0.0133
 'International Tables Vol C Tables 4.2.6.8 and 6.1.1.4'
 
_space_group_crystal_system       tetragonal
_space_group_IT_number            120
_space_group_name_H-M_alt         'I -4 c 2'
_space_group_name_Hall            'I -4 -2c'
 
_shelx_space_group_comment
;
The symmetry employed for this shelxl refinement is uniquely defined
by the following loop, which should always be used as a source of
symmetry information in preference to the above space-group names.
They are only intended as comments.
;
 
loop_
 _space_group_symop_operation_xyz
 'x, y, z'
 'y, -x, -z'
 '-x, -y, z'
 '-y, x, -z'
 '-x, y, z+1/2'
 'y, x, -z+1/2'
 'x, -y, z+1/2'
 '-y, -x, -z+1/2'
 'x+1/2, y+1/2, z+1/2'
 'y+1/2, -x+1/2, -z+1/2'
 '-x+1/2, -y+1/2, z+1/2'
 '-y+1/2, x+1/2, -z+1/2'
 '-x+1/2, y+1/2, z+1'
 'y+1/2, x+1/2, -z+1'
 'x+1/2, -y+1/2, z+1'
 '-y+1/2, -x+1/2, -z+1'
 
_cell_length_a                    32.730
_cell_length_b                    32.730
_cell_length_c                    45.550
_cell_angle_alpha                 90
_cell_angle_beta                  90
_cell_angle_gamma                 90
_cell_volume                      48795.6
_cell_formula_units_Z             16
_cell_measurement_temperature     300
_cell_measurement_reflns_used     283
_cell_measurement_theta_min       1.258
_cell_measurement_theta_max      14.653
 
_exptl_crystal_description       'film'
_exptl_crystal_colour            'metalic black'
_exptl_crystal_density_meas       ?
_exptl_crystal_density_method     ?
_exptl_crystal_density_diffrn     1.488
_exptl_crystal_F_000              22176
_exptl_transmission_factor_min    ?
_exptl_transmission_factor_max    ?
_exptl_crystal_size_max           ?
_exptl_crystal_size_mid           ?
_exptl_crystal_size_min           ?
_exptl_absorpt_coefficient_mu     0.196
_shelx_estimated_absorpt_T_min    ?
_shelx_estimated_absorpt_T_max    ?
_exptl_absorpt_correction_type    ?
_exptl_absorpt_correction_T_min   ?
_exptl_absorpt_correction_T_max   ?
_exptl_absorpt_process_details    ?
_exptl_absorpt_special_details    ?
_diffrn_ambient_temperature       300
_diffrn_radiation_wavelength      1.000
_diffrn_radiation_type           'Synchrotron'
_diffrn_source                   'SPring-8 BL46XU'
_diffrn_measurement_device_type   ?
_diffrn_measurement_method       'Grazing Incidence'
_diffrn_detector_area_resol_mean  ?
_diffrn_reflns_number             283
_diffrn_reflns_av_unetI/netI      0.4537
_diffrn_reflns_av_R_equivalents   ?
_diffrn_reflns_limit_h_min        0
_diffrn_reflns_limit_h_max        11
_diffrn_reflns_limit_k_min        0
_diffrn_reflns_limit_k_max        8
_diffrn_reflns_limit_l_min        1
_diffrn_reflns_limit_l_max        17
_diffrn_reflns_theta_min          1.258
_diffrn_reflns_theta_max          14.653
_diffrn_reflns_theta_full         14.653
_diffrn_measured_fraction_theta_max   0.307
_diffrn_measured_fraction_theta_full  0.307
_diffrn_reflns_Laue_measured_fraction_max    0.307
_diffrn_reflns_Laue_measured_fraction_full   0.307
_diffrn_reflns_point_group_measured_fraction_max   0.169
_diffrn_reflns_point_group_measured_fraction_full  0.169
_reflns_number_total              283
_reflns_number_gt                 136
_reflns_threshold_expression      'I > 2\s(I)'
_reflns_Friedel_coverage          0.000
_reflns_Friedel_fraction_max      0.000
_reflns_Friedel_fraction_full     0.000
 
_reflns_special_details
;
 _reflns_Friedel_fraction is defined as the number of unique
 Friedel pairs measured divided by the number that would be
 possible theoretically, ignoring centric projections and
 systematic absences.
;
 
_computing_data_collection      'BL46XU house software'
_computing_cell_refinement      'Manual'
_computing_data_reduction       'Manual'
_computing_structure_solution   'SIR2014'
_computing_structure_refinement 'SHELXL-2016/6 (Sheldrick, 2016)'
_computing_molecular_graphics   'SHELXLE'
_computing_publication_material 'SHELXL-2016/6 (Sheldrick, 2016)'
_refine_special_details           ?
_refine_ls_structure_factor_coef  Fsqd
_refine_ls_matrix_type            full
_refine_ls_weighting_scheme       calc
_refine_ls_weighting_details
'w=1/[\s^2^(Fo^2^)+(0.1000P)^2^] where P=(Fo^2^+2Fc^2^)/3'
_atom_sites_solution_primary      'simulated annealing'
_atom_sites_solution_secondary    'simulated annealing'
_atom_sites_solution_hydrogens    geom
_refine_ls_hydrogen_treatment     constr
_refine_ls_extinction_method      none
_refine_ls_extinction_coef        .
_refine_ls_abs_structure_details
;
No quotients, so Flack parameter determined by classical intensity fit
;
_refine_ls_abs_structure_Flack    -10(10)
_chemical_absolute_configuration  ?
_refine_ls_number_reflns          283
_refine_ls_number_parameters      111
_refine_ls_number_restraints      158
_refine_ls_R_factor_all           0.5851
_refine_ls_R_factor_gt            0.3858
_refine_ls_wR_factor_ref          0.7099
_refine_ls_wR_factor_gt           0.6559
_refine_ls_goodness_of_fit_ref    5.200
_refine_ls_restrained_S_all       91368232.000
_refine_ls_shift/su_max           0.004
_refine_ls_shift/su_mean          0.000
 
loop_
 _atom_site_label
 _atom_site_type_symbol
 _atom_site_fract_x
 _atom_site_fract_y
 _atom_site_fract_z
 _atom_site_U_iso_or_equiv
 _atom_site_adp_type
 _atom_site_occupancy
 _atom_site_site_symmetry_order  
 _atom_site_calc_flag
 _atom_site_refinement_flags_posn
 _atom_site_refinement_flags_adp
 _atom_site_refinement_flags_occupancy
 _atom_site_disorder_assembly
 _atom_site_disorder_group
O1A O 0.39612(2) 0.88195(2) 0.12712(2) 0.05154(2) Uiso 1 1 d D U . . .
O2A O 0.44561(2) 0.91109(2) 0.15416(2) 0.05154(2) Uiso 1 1 d D U . . .
C1A C 0.38545(2) 0.90859(2) 0.10271(2) 0.05154(2) Uiso 1 1 d D U . . .
H1A1 H 0.383653 0.936287 0.109530 0.077 Uiso 1 1 calc R U . . .
H1A2 H 0.359586 0.900367 0.094722 0.077 Uiso 1 1 calc R U . . .
H1A3 H 0.406074 0.906686 0.087792 0.077 Uiso 1 1 calc R U . . .
C2A C 0.43666(2) 0.88601(2) 0.13555(2) 0.05154(2) Uiso 1 1 d D U . . .
C3A C 0.46612(2) 0.86974(2) 0.11299(2) 0.05154(2) Uiso 1 1 d D U . . .
H3A1 H 0.470687 0.890642 0.098259 0.062 Uiso 1 1 calc R U . . .
H3A2 H 0.492077 0.864298 0.122493 0.062 Uiso 1 1 calc R U . . .
C4A C 0.45207(2) 0.83187(2) 0.09814(2) 0.05154(2) Uiso 1 1 d D U . . .
H4A1 H 0.440787 0.840312 0.079408 0.062 Uiso 1 1 calc R U . . .
H4A2 H 0.476455 0.816179 0.093757 0.062 Uiso 1 1 calc R U . . .
C5A C 0.42438(2) 0.80475(2) 0.11013(2) 0.05154(2) Uiso 1 1 d D U . . .
H5A1 H 0.401902 0.820807 0.117847 0.062 Uiso 1 1 calc R U . . .
H5A2 H 0.437641 0.792006 0.126827 0.062 Uiso 1 1 calc R U . . .
C6A C 0.40557(2) 0.77025(2) 0.09166(2) 0.05154(2) Uiso 1 1 d D U . . .
C7A C 0.42260(2) 0.76972(2) 0.06074(2) 0.05154(2) Uiso 1 1 d DG U . . .
C8A C 0.46014(2) 0.75199(2) 0.05432(2) 0.05154(2) Uiso 1 1 d DG U . . .
H8A H 0.474729 0.738590 0.068957 0.062 Uiso 1 1 calc R U . . .
C9A C 0.47588(2) 0.75428(2) 0.02602(2) 0.05154(2) Uiso 1 1 d G U . . .
H9A H 0.500996 0.742419 0.021731 0.062 Uiso 1 1 calc R U . . .
C10A C 0.45407(2) 0.77431(2) 0.00415(2) 0.05154(2) Uiso 1 1 d G U . . .
H10A H 0.464603 0.775843 -0.014786 0.062 Uiso 1 1 calc R U . . .
C11A C 0.41653(2) 0.79204(2) 0.01056(2) 0.05154(2) Uiso 1 1 d G U . . .
H11A H 0.401942 0.805439 -0.004077 0.062 Uiso 1 1 calc R U . . .
C12A C 0.40079(2) 0.78975(2) 0.03886(2) 0.05154(2) Uiso 1 1 d DG U . . .
H12A H 0.375675 0.801611 0.043150 0.062 Uiso 1 1 calc R U . . .
C13A C 0.38904(2) 0.60489(2) 0.10148(2) 0.05154(2) Uiso 1 1 d G U . . .
C14A C 0.33246(2) 0.62351(2) 0.06827(2) 0.05154(2) Uiso 1 1 d G U . . .
C15A C 0.22746(2) 0.60415(2) 0.13463(2) 0.05154(2) Uiso 1 1 d G U . . .
C16A C 0.38406(2) 0.69166(2) 0.19658(2) 0.05154(2) Uiso 1 1 d G U . . .
C17A C 0.21855(2) 0.71033(2) 0.15277(2) 0.05154(2) Uiso 1 1 d G U . . .
C18A C 0.37411(2) 0.62918(2) 0.07846(2) 0.05154(2) Uiso 1 1 d G U . . .
C19A C 0.30039(2) 0.70997(2) 0.20838(2) 0.05154(2) Uiso 1 1 d G U . . .
C20A C 0.28981(2) 0.56277(2) 0.12631(2) 0.05154(2) Uiso 1 1 d G U . . .
C21A C 0.29427(2) 0.73982(2) 0.08384(2) 0.05154(2) Uiso 1 1 d G U . . .
C22A C 0.36815(2) 0.72998(2) 0.18899(2) 0.05154(2) Uiso 1 1 d G U . . .
C23A C 0.36269(2) 0.75609(2) 0.09708(2) 0.05154(2) Uiso 1 1 d DG U . . .
C24A C 0.29283(2) 0.76414(2) 0.11042(2) 0.05154(2) Uiso 1 1 d G U . . .
C25A C 0.30971(2) 0.76393(2) 0.17099(2) 0.05154(2) Uiso 1 1 d G U . . .
C26A C 0.25864(2) 0.70419(2) 0.19819(2) 0.05154(2) Uiso 1 1 d G U . . .
C27A C 0.34747(2) 0.69402(2) 0.06590(2) 0.05154(2) Uiso 1 1 d G U . . .
C28A C 0.22523(2) 0.64370(2) 0.17785(2) 0.05154(2) Uiso 1 1 d G U . . .
C29A C 0.40313(2) 0.73259(2) 0.10947(2) 0.05154(2) Uiso 1 1 d DG U . . .
C30A C 0.40579(2) 0.72953(2) 0.14222(2) 0.05154(2) Uiso 1 1 d DG U . . .
C31A C 0.20952(2) 0.66859(2) 0.15381(2) 0.05154(2) Uiso 1 1 d G U . . .
C32A C 0.33847(2) 0.59276(2) 0.19322(2) 0.05154(2) Uiso 1 1 d G U . . .
C33A C 0.27088(2) 0.58356(2) 0.17666(2) 0.05154(2) Uiso 1 1 d G U . . .
C34A C 0.29806(2) 0.56257(2) 0.15634(2) 0.05154(2) Uiso 1 1 d G U . . .
C35A C 0.32265(2) 0.56895(2) 0.10526(2) 0.05154(2) Uiso 1 1 d G U . . .
C36A C 0.42069(2) 0.68922(2) 0.14951(2) 0.05154(2) Uiso 1 1 d G U . . .
C37A C 0.33654(2) 0.73196(2) 0.07679(2) 0.05154(2) Uiso 1 1 d DG U . . .
C38A C 0.30734(2) 0.59394(2) 0.08133(2) 0.05154(2) Uiso 1 1 d G U . . .
C39A C 0.32562(2) 0.73924(2) 0.19493(2) 0.05154(2) Uiso 1 1 d G U . . .
C40A C 0.31606(2) 0.66344(2) 0.06067(2) 0.05154(2) Uiso 1 1 d G U . . .
C41A C 0.26073(2) 0.75875(2) 0.13048(2) 0.05154(2) Uiso 1 1 d G U . . .
C42A C 0.40200(2) 0.62722(2) 0.17740(2) 0.05154(2) Uiso 1 1 d G U . . .
C43A C 0.25382(2) 0.58416(2) 0.11519(2) 0.05154(2) Uiso 1 1 d G U . . .
C44A C 0.33410(2) 0.77141(2) 0.12020(2) 0.05154(2) Uiso 1 1 d DG U . . .
C45A C 0.37131(2) 0.57373(2) 0.14646(2) 0.05154(2) Uiso 1 1 d G U . . .
C46A C 0.26955(2) 0.75865(2) 0.16142(2) 0.05154(2) Uiso 1 1 d G U . . .
C47A C 0.26378(2) 0.71083(2) 0.07821(2) 0.05154(2) Uiso 1 1 d G U . . .
C48A C 0.28550(2) 0.63965(2) 0.21035(2) 0.05154(2) Uiso 1 1 d G U . . .
C49A C 0.31699(2) 0.67015(2) 0.21599(2) 0.05154(2) Uiso 1 1 d G U . . .
C50A C 0.23075(2) 0.70506(2) 0.09926(2) 0.05154(2) Uiso 1 1 d G U . . .
C51A C 0.41093(2) 0.67097(2) 0.17645(2) 0.05154(2) Uiso 1 1 d G U . . .
C52A C 0.37924(2) 0.74921(2) 0.16116(2) 0.05154(2) Uiso 1 1 d G U . . .
C53A C 0.36876(2) 0.62195(2) 0.19874(2) 0.05154(2) Uiso 1 1 d G U . . .
C54A C 0.40833(2) 0.68978(2) 0.09862(2) 0.05154(2) Uiso 1 1 d DG U . . .
C55A C 0.24899(2) 0.64091(2) 0.07998(2) 0.05154(2) Uiso 1 1 d G U . . .
C56A C 0.34265(2) 0.77060(2) 0.15003(2) 0.05154(2) Uiso 1 1 d G U . . .
C57A C 0.22934(2) 0.72836(2) 0.12465(2) 0.05154(2) Uiso 1 1 d G U . . .
C58A C 0.40350(2) 0.60372(2) 0.15201(2) 0.05154(2) Uiso 1 1 d G U . . .
C59A C 0.21096(2) 0.64397(2) 0.12712(2) 0.05154(2) Uiso 1 1 d G U . . .
C60A C 0.36250(2) 0.57443(2) 0.11512(2) 0.05154(2) Uiso 1 1 d G U . . .
C61A C 0.23627(2) 0.60395(2) 0.16597(2) 0.05154(2) Uiso 1 1 d G U . . .
C62A C 0.27483(2) 0.67218(2) 0.06643(2) 0.05154(2) Uiso 1 1 d G U . . .
C63A C 0.22131(2) 0.66221(2) 0.10030(2) 0.05154(2) Uiso 1 1 d G U . . .
C64A C 0.38416(2) 0.67233(2) 0.07703(2) 0.05154(2) Uiso 1 1 d G U . . .
C65A C 0.42233(2) 0.66490(2) 0.12303(2) 0.05154(2) Uiso 1 1 d G U . . .
C66A C 0.29624(2) 0.60141(2) 0.19906(2) 0.05154(2) Uiso 1 1 d G U . . .
C67A C 0.26501(2) 0.60279(2) 0.08717(2) 0.05154(2) Uiso 1 1 d G U . . .
C68A C 0.24330(2) 0.72789(2) 0.17526(2) 0.05154(2) Uiso 1 1 d G U . . .
C69A C 0.35792(2) 0.66110(2) 0.21022(2) 0.05154(2) Uiso 1 1 d G U . . .
C70A C 0.24930(2) 0.66165(2) 0.19963(2) 0.05154(2) Uiso 1 1 d G U . . .
C71A C 0.41389(2) 0.62295(2) 0.12408(2) 0.05154(2) Uiso 1 1 d G U . . .
C72A C 0.33960(2) 0.56804(2) 0.16663(2) 0.05154(2) Uiso 1 1 d G U . . .
O1B O 0.49632(2) 0.57833(2) 0.18224(2) 0.05154(2) Uiso 1 1 d D U . . .
O2B O 0.52972(2) 0.58615(2) 0.22549(2) 0.05154(2) Uiso 1 1 d D U . . .
C1B C 0.49470(2) 0.53687(2) 0.17159(2) 0.05154(2) Uiso 1 1 d D U . . .
H1B1 H 0.502436 0.518492 0.187045 0.077 Uiso 1 1 calc R U . . .
H1B2 H 0.513178 0.533833 0.155369 0.077 Uiso 1 1 calc R U . . .
H1B3 H 0.467412 0.530697 0.165268 0.077 Uiso 1 1 calc R U . . .
C2B C 0.49926(2) 0.58288(2) 0.21247(2) 0.05154(2) Uiso 1 1 d D U . . .
C3B C 0.45726(2) 0.57291(2) 0.22349(2) 0.05154(2) Uiso 1 1 d D U . . .
H3B1 H 0.458892 0.550473 0.237357 0.062 Uiso 1 1 calc R U . . .
H3B2 H 0.440281 0.564263 0.207183 0.062 Uiso 1 1 calc R U . . .
C4B C 0.43783(2) 0.60964(2) 0.23835(2) 0.05154(2) Uiso 1 1 d D U . . .
H4B1 H 0.411343 0.614635 0.229499 0.062 Uiso 1 1 calc R U . . .
H4B2 H 0.433404 0.603273 0.258902 0.062 Uiso 1 1 calc R U . . .
C5B C 0.46297(2) 0.64792(2) 0.23625(2) 0.05154(2) Uiso 1 1 d D U . . .
H5B1 H 0.476348 0.646264 0.217280 0.062 Uiso 1 1 calc R U . . .
H5B2 H 0.443199 0.669873 0.234572 0.062 Uiso 1 1 calc R U . . .
C6B C 0.49387(2) 0.66335(2) 0.25595(2) 0.05154(2) Uiso 1 1 d D U . . .
C7B C 0.50518(2) 0.62134(2) 0.26894(2) 0.05154(2) Uiso 1 1 d DG U . . .
C8B C 0.54602(2) 0.61321(2) 0.27495(2) 0.05154(2) Uiso 1 1 d DG U . . .
H8B H 0.566436 0.627235 0.264950 0.062 Uiso 1 1 calc R U . . .
C9B C 0.55633(2) 0.58413(2) 0.29592(2) 0.05154(2) Uiso 1 1 d G U . . .
H9B H 0.583655 0.578687 0.299938 0.062 Uiso 1 1 calc R U . . .
C10B C 0.52582(2) 0.56317(2) 0.31087(2) 0.05154(2) Uiso 1 1 d G U . . .
H10B H 0.532718 0.543709 0.324895 0.062 Uiso 1 1 calc R U . . .
C11B C 0.48498(2) 0.57130(2) 0.30486(2) 0.05154(2) Uiso 1 1 d G U . . .
H11B H 0.464562 0.557280 0.314864 0.062 Uiso 1 1 calc R U . . .
C12B C 0.47466(2) 0.60039(2) 0.28390(2) 0.05154(2) Uiso 1 1 d DG U . . .
H12B H 0.447342 0.605828 0.279876 0.062 Uiso 1 1 calc R U . . .
C13B C 0.64551(2) 0.72604(2) 0.25653(2) 0.05154(2) Uiso 1 1 d G U . . .
C14B C 0.61617(2) 0.74253(2) 0.30497(2) 0.05154(2) Uiso 1 1 d G U . . .
C15B C 0.59833(2) 0.88085(2) 0.28903(2) 0.05154(2) Uiso 1 1 d G U . . .
C16B C 0.54973(2) 0.77499(2) 0.17298(2) 0.05154(2) Uiso 1 1 d G U . . .
C17B C 0.49194(2) 0.87196(2) 0.27134(2) 0.05154(2) Uiso 1 1 d G U . . .
C18B C 0.62079(2) 0.71465(2) 0.28035(2) 0.05154(2) Uiso 1 1 d G U . . .
C19B C 0.50810(2) 0.84622(2) 0.19337(2) 0.05154(2) Uiso 1 1 d G U . . .
C20B C 0.65585(2) 0.83583(2) 0.27486(2) 0.05154(2) Uiso 1 1 d G U . . .
C21B C 0.49243(2) 0.75276(2) 0.29996(2) 0.05154(2) Uiso 1 1 d G U . . .
C22B C 0.50959(2) 0.77179(2) 0.18347(2) 0.05154(2) Uiso 1 1 d G U . . .
C23B C 0.49386(2) 0.70252(2) 0.26216(2) 0.05154(2) Uiso 1 1 d DG U . . .
C24B C 0.46558(2) 0.76638(2) 0.27659(2) 0.05154(2) Uiso 1 1 d G U . . .
C25B C 0.46322(2) 0.79668(2) 0.21879(2) 0.05154(2) Uiso 1 1 d G U . . .
C26B C 0.50348(2) 0.87409(2) 0.21808(2) 0.05154(2) Uiso 1 1 d G U . . .
C27B C 0.55288(2) 0.70930(2) 0.29758(2) 0.05154(2) Uiso 1 1 d G U . . .
C28B C 0.55475(2) 0.90307(2) 0.25103(2) 0.05154(2) Uiso 1 1 d G U . . .
C29B C 0.52592(2) 0.68531(2) 0.23771(2) 0.05154(2) Uiso 1 1 d DG U . . .
C30B C 0.52573(2) 0.70770(2) 0.20911(2) 0.05154(2) Uiso 1 1 d DG U . . .
C31B C 0.52943(2) 0.89150(2) 0.27606(2) 0.05154(2) Uiso 1 1 d G U . . .
C32B C 0.63254(2) 0.83668(2) 0.19817(2) 0.05154(2) Uiso 1 1 d G U . . .
C33B C 0.62487(2) 0.88190(2) 0.23810(2) 0.05154(2) Uiso 1 1 d G U . . .
C34B C 0.65487(2) 0.85103(2) 0.24626(2) 0.05154(2) Uiso 1 1 d G U . . .
C35B C 0.66146(2) 0.79236(2) 0.28004(2) 0.05154(2) Uiso 1 1 d G U . . .
C36B C 0.56760(2) 0.71207(2) 0.19941(2) 0.05154(2) Uiso 1 1 d G U . . .
C37B C 0.51229(2) 0.71561(2) 0.29047(2) 0.05154(2) Uiso 1 1 d DG U . . .
C38B C 0.63604(2) 0.78048(2) 0.30487(2) 0.05154(2) Uiso 1 1 d G U . . .
C39B C 0.48843(2) 0.80796(2) 0.19387(2) 0.05154(2) Uiso 1 1 d G U . . .
C40B C 0.57432(2) 0.73935(2) 0.31547(2) 0.05154(2) Uiso 1 1 d G U . . .
C41B C 0.45966(2) 0.80836(2) 0.27191(2) 0.05154(2) Uiso 1 1 d G U . . .
C42B C 0.61873(2) 0.76444(2) 0.18595(2) 0.05154(2) Uiso 1 1 d G U . . .
C43B C 0.62693(2) 0.85100(2) 0.29670(2) 0.05154(2) Uiso 1 1 d G U . . .
C44B C 0.46861(2) 0.73813(2) 0.25238(2) 0.05154(2) Uiso 1 1 d DG U . . .
C45B C 0.66522(2) 0.78148(2) 0.22662(2) 0.05154(2) Uiso 1 1 d G U . . .
C46B C 0.45847(2) 0.82365(2) 0.24231(2) 0.05154(2) Uiso 1 1 d G U . . .
C47B C 0.51256(2) 0.78122(2) 0.31776(2) 0.05154(2) Uiso 1 1 d G U . . .
C48B C 0.57119(2) 0.87905(2) 0.20096(2) 0.05154(2) Uiso 1 1 d G U . . .
C49B C 0.54985(2) 0.84920(2) 0.18286(2) 0.05154(2) Uiso 1 1 d G U . . .
C50B C 0.50665(2) 0.82479(2) 0.31248(2) 0.05154(2) Uiso 1 1 d G U . . .
C51B C 0.57933(2) 0.74442(2) 0.18114(2) 0.05154(2) Uiso 1 1 d G U . . .
C52B C 0.49743(2) 0.73754(2) 0.20184(2) 0.05154(2) Uiso 1 1 d G U . . .
C53B C 0.61212(2) 0.80812(2) 0.18057(2) 0.05154(2) Uiso 1 1 d G U . . .
C54B C 0.56971(2) 0.68497(2) 0.24720(2) 0.05154(2) Uiso 1 1 d DG U . . .
C55B C 0.57534(2) 0.81375(2) 0.32545(2) 0.05154(2) Uiso 1 1 d G U . . .
C56B C 0.46833(2) 0.75312(2) 0.22398(2) 0.05154(2) Uiso 1 1 d G U . . .
C57B C 0.48090(2) 0.83790(2) 0.29020(2) 0.05154(2) Uiso 1 1 d G U . . .
C58B C 0.64458(2) 0.75123(2) 0.20823(2) 0.05154(2) Uiso 1 1 d G U . . .
C59B C 0.55648(2) 0.87777(2) 0.29943(2) 0.05154(2) Uiso 1 1 d G U . . .
C60B C 0.66580(2) 0.76569(2) 0.25642(2) 0.05154(2) Uiso 1 1 d G U . . .
C61B C 0.59715(2) 0.89645(2) 0.25903(2) 0.05154(2) Uiso 1 1 d G U . . .
C62B C 0.55405(2) 0.77441(2) 0.32566(2) 0.05154(2) Uiso 1 1 d G U . . .
C63B C 0.54505(2) 0.84492(2) 0.31739(2) 0.05154(2) Uiso 1 1 d G U . . .
C64B C 0.58238(2) 0.69373(2) 0.27554(2) 0.05154(2) Uiso 1 1 d G U . . .
C65B C 0.59455(2) 0.69815(2) 0.22258(2) 0.05154(2) Uiso 1 1 d G U . . .
C66B C 0.61208(2) 0.87274(2) 0.20856(2) 0.05154(2) Uiso 1 1 d G U . . .
C67B C 0.61548(2) 0.81655(2) 0.31526(2) 0.05154(2) Uiso 1 1 d G U . . .
C68B C 0.47916(2) 0.86330(2) 0.24200(2) 0.05154(2) Uiso 1 1 d G U . . .
C69B C 0.57033(2) 0.81453(2) 0.17277(2) 0.05154(2) Uiso 1 1 d G U . . .
C70B C 0.54147(2) 0.89452(2) 0.22250(2) 0.05154(2) Uiso 1 1 d G U . . .
C71B C 0.63223(2) 0.71739(2) 0.22709(2) 0.05154(2) Uiso 1 1 d G U . . .
C72B C 0.65970(2) 0.82325(2) 0.22164(2) 0.05154(2) Uiso 1 1 d G U . . .
O1C O 0.54900(2) 0.92919(2) 0.07149(2) 0.05154(2) Uiso 1 1 d D U . . .
O2C O 0.53527(2) 0.88233(2) 0.03669(2) 0.05154(2) Uiso 1 1 d D U . . .
C1C C 0.51789(2) 0.94951(2) 0.05392(2) 0.05154(2) Uiso 1 1 d D U . . .
H1C1 H 0.517761 0.938166 0.034487 0.077 Uiso 1 1 calc R U . . .
H1C2 H 0.523801 0.978204 0.052871 0.077 Uiso 1 1 calc R U . . .
H1C3 H 0.491599 0.945564 0.062822 0.077 Uiso 1 1 calc R U . . .
C2C C 0.54305(2) 0.88290(2) 0.06264(2) 0.05154(2) Uiso 1 1 d D U . . .
C3C C 0.58088(2) 0.86445(2) 0.07625(2) 0.05154(2) Uiso 1 1 d D U . . .
H3C1 H 0.601069 0.860395 0.060932 0.062 Uiso 1 1 calc R U . . .
H3C2 H 0.592134 0.883847 0.090171 0.062 Uiso 1 1 calc R U . . .
C4C C 0.57443(2) 0.82575(2) 0.09126(2) 0.05154(2) Uiso 1 1 d D U . . .
H4C1 H 0.548548 0.814496 0.084761 0.062 Uiso 1 1 calc R U . . .
H4C2 H 0.572100 0.831128 0.112131 0.062 Uiso 1 1 calc R U . . .
C5C C 0.60747(2) 0.79344(2) 0.08672(2) 0.05154(2) Uiso 1 1 d D U . . .
H5C1 H 0.612071 0.779642 0.105272 0.062 Uiso 1 1 calc R U . . .
H5C2 H 0.632674 0.807185 0.081446 0.062 Uiso 1 1 calc R U . . .
C6C C 0.59833(2) 0.76109(2) 0.06333(2) 0.05154(2) Uiso 1 1 d D U . . .
C7C C 0.59953(2) 0.77875(2) 0.03227(2) 0.05154(2) Uiso 1 1 d DG U . . .
C8C C 0.63642(2) 0.78036(2) 0.01719(2) 0.05154(2) Uiso 1 1 d DG U . . .
H8C H 0.659062 0.766392 0.024352 0.062 Uiso 1 1 calc R U . . .
C9C C 0.63945(2) 0.80287(2) -0.00860(2) 0.05154(2) Uiso 1 1 d G U . . .
H9C H 0.664129 0.803949 -0.018690 0.062 Uiso 1 1 calc R U . . .
C10C C 0.60561(2) 0.82375(2) -0.01930(2) 0.05154(2) Uiso 1 1 d G U . . .
H10C H 0.607639 0.838805 -0.036556 0.062 Uiso 1 1 calc R U . . .
C11C C 0.56873(2) 0.82213(2) -0.00422(2) 0.05154(2) Uiso 1 1 d G U . . .
H11C H 0.546080 0.836105 -0.011380 0.062 Uiso 1 1 calc R U . . .
C12C C 0.56569(2) 0.79963(2) 0.02157(2) 0.05154(2) Uiso 1 1 d DG U . . .
H12C H 0.541012 0.798547 0.031662 0.062 Uiso 1 1 calc R U . . .
C13C C 0.55534(2) 0.61166(2) 0.01371(2) 0.05154(2) Uiso 1 1 d G U . . .
C14C C 0.62918(2) 0.61549(2) 0.00335(2) 0.05154(2) Uiso 1 1 d G U . . .
C15C C 0.67015(2) 0.51670(2) 0.06958(2) 0.05154(2) Uiso 1 1 d G U . . .
C16C C 0.52737(2) 0.63215(2) 0.12476(2) 0.05154(2) Uiso 1 1 d G U . . .
C17C C 0.69930(2) 0.58862(2) 0.12515(2) 0.05154(2) Uiso 1 1 d G U . . .
C18C C 0.58970(2) 0.63524(2) 0.00642(2) 0.05154(2) Uiso 1 1 d G U . . .
C19C C 0.59589(2) 0.60058(2) 0.15619(2) 0.05154(2) Uiso 1 1 d G U . . .
C20C C 0.61024(2) 0.51781(2) 0.03639(2) 0.05154(2) Uiso 1 1 d G U . . .
C21C C 0.68768(2) 0.68261(2) 0.06568(2) 0.05154(2) Uiso 1 1 d G U . . .
C22C C 0.55734(2) 0.65888(2) 0.13536(2) 0.05154(2) Uiso 1 1 d G U . . .
C23C C 0.62701(2) 0.72222(2) 0.07039(2) 0.05154(2) Uiso 1 1 d DG U . . .
C24C C 0.67988(2) 0.68835(2) 0.09676(2) 0.05154(2) Uiso 1 1 d G U . . .
C25C C 0.62810(2) 0.66675(2) 0.14348(2) 0.05154(2) Uiso 1 1 d G U . . .
C26C C 0.63557(2) 0.58081(2) 0.15302(2) 0.05154(2) Uiso 1 1 d G U . . .
C27C C 0.63989(2) 0.68045(2) 0.02468(2) 0.05154(2) Uiso 1 1 d G U . . .
C28C C 0.65749(2) 0.52612(2) 0.12006(2) 0.05154(2) Uiso 1 1 d G U . . .
C29C C 0.57810(2) 0.71684(2) 0.06481(2) 0.05154(2) Uiso 1 1 d DG U . . .
C30C C 0.55462(2) 0.69957(2) 0.09005(2) 0.05154(2) Uiso 1 1 d DG U . . .
C31C C 0.69335(2) 0.55028(2) 0.11226(2) 0.05154(2) Uiso 1 1 d G U . . .
C32C C 0.53717(2) 0.53246(2) 0.09376(2) 0.05154(2) Uiso 1 1 d G U . . .
C33C C 0.60136(2) 0.50059(2) 0.08890(2) 0.05154(2) Uiso 1 1 d G U . . .
C34C C 0.58455(2) 0.50685(2) 0.05960(2) 0.05154(2) Uiso 1 1 d G U . . .
C35C C 0.59756(2) 0.54890(2) 0.01556(2) 0.05154(2) Uiso 1 1 d G U . . .
C36C C 0.52512(2) 0.67092(2) 0.07866(2) 0.05154(2) Uiso 1 1 d G U . . .
C37C C 0.65409(2) 0.70018(2) 0.04945(2) 0.05154(2) Uiso 1 1 d DG U . . .
C38C C 0.63302(2) 0.57326(2) 0.00776(2) 0.05154(2) Uiso 1 1 d G U . . .
C39C C 0.59224(2) 0.64289(2) 0.15138(2) 0.05154(2) Uiso 1 1 d G U . . .
C40C C 0.66007(2) 0.64332(2) 0.01474(2) 0.05154(2) Uiso 1 1 d G U . . .
C41C C 0.69279(2) 0.65885(2) 0.11699(2) 0.05154(2) Uiso 1 1 d G U . . .
C42C C 0.50418(2) 0.59847(2) 0.08218(2) 0.05154(2) Uiso 1 1 d G U . . .
C43C C 0.65395(2) 0.52297(2) 0.04158(2) 0.05154(2) Uiso 1 1 d G U . . .
C44C C 0.64142(2) 0.70940(2) 0.10023(2) 0.05154(2) Uiso 1 1 d DG U . . .
C45C C 0.53266(2) 0.55611(2) 0.04244(2) 0.05154(2) Uiso 1 1 d G U . . .
C46C C 0.66620(2) 0.64781(2) 0.14081(2) 0.05154(2) Uiso 1 1 d G U . . .
C47C C 0.70779(2) 0.64748(2) 0.05582(2) 0.05154(2) Uiso 1 1 d G U . . .
C48C C 0.58548(2) 0.53601(2) 0.13455(2) 0.05154(2) Uiso 1 1 d G U . . .
C49C C 0.56501(2) 0.57294(2) 0.14480(2) 0.05154(2) Uiso 1 1 d G U . . .
C50C C 0.72067(2) 0.61649(2) 0.07696(2) 0.05154(2) Uiso 1 1 d G U . . .
C51C C 0.51086(2) 0.63831(2) 0.09576(2) 0.05154(2) Uiso 1 1 d G U . . .
C52C C 0.57121(2) 0.69319(2) 0.11765(2) 0.05154(2) Uiso 1 1 d G U . . .
C53C C 0.51727(2) 0.56788(2) 0.10361(2) 0.05154(2) Uiso 1 1 d G U . . .
C54C C 0.56709(2) 0.69035(2) 0.03917(2) 0.05154(2) Uiso 1 1 d DG U . . .
C55C C 0.69749(2) 0.58342(2) 0.03428(2) 0.05154(2) Uiso 1 1 d G U . . .
C56C C 0.61552(2) 0.69824(2) 0.12284(2) 0.05154(2) Uiso 1 1 d G U . . .
C57C C 0.71337(2) 0.62211(2) 0.10665(2) 0.05154(2) Uiso 1 1 d G U . . .
C58C C 0.51148(2) 0.59285(2) 0.05229(2) 0.05154(2) Uiso 1 1 d G U . . .
C59C C 0.70104(2) 0.54433(2) 0.08098(2) 0.05154(2) Uiso 1 1 d G U . . .
C60C C 0.55967(2) 0.56773(2) 0.01853(2) 0.05154(2) Uiso 1 1 d G U . . .
C61C C 0.64336(2) 0.50547(2) 0.09380(2) 0.05154(2) Uiso 1 1 d G U . . .
C62C C 0.69388(2) 0.62753(2) 0.02996(2) 0.05154(2) Uiso 1 1 d G U . . .
C63C C 0.71470(2) 0.57724(2) 0.06378(2) 0.05154(2) Uiso 1 1 d G U . . .
C64C C 0.59548(2) 0.67529(2) 0.01929(2) 0.05154(2) Uiso 1 1 d G U . . .
C65C C 0.53261(2) 0.66518(2) 0.04757(2) 0.05154(2) Uiso 1 1 d G U . . .
C66C C 0.57157(2) 0.51607(2) 0.10938(2) 0.05154(2) Uiso 1 1 d G U . . .
C67C C 0.66763(2) 0.55707(2) 0.02338(2) 0.05154(2) Uiso 1 1 d G U . . .
C68C C 0.67001(2) 0.60370(2) 0.14563(2) 0.05154(2) Uiso 1 1 d G U . . .
C69C C 0.53139(2) 0.58822(2) 0.12948(2) 0.05154(2) Uiso 1 1 d G U . . .
C70C C 0.62940(2) 0.54147(2) 0.14034(2) 0.05154(2) Uiso 1 1 d G U . . .
C71C C 0.52606(2) 0.62705(2) 0.03458(2) 0.05154(2) Uiso 1 1 d G U . . .
C72C C 0.54497(2) 0.52632(2) 0.06258(2) 0.05154(2) Uiso 1 1 d G U . . .
 
_geom_special_details
;
 All esds (except the esd in the dihedral angle between two l.s. planes)
 are estimated using the full covariance matrix.  The cell esds are taken
 into account individually in the estimation of esds in distances, angles
 and torsion angles; correlations between esds in cell parameters are only
 used when they are defined by crystal symmetry.  An approximate (isotropic)
 treatment of cell esds is used for estimating esds involving l.s. planes.
;
 
loop_
 _geom_bond_atom_site_label_1
 _geom_bond_atom_site_label_2
 _geom_bond_distance
 _geom_bond_site_symmetry_2
 _geom_bond_publ_flag
O1A C2A 1.387603(1) . ?
O1A C1A 1.455394(2) . ?
O2A C2A 1.215604(2) . ?
C1A H1A1 0.9600 . ?
C1A H1A2 0.9600 . ?
C1A H1A3 0.9600 . ?
C2A C3A 1.506544(1) . ?
C3A C4A 1.4848 . ?
C3A H3A1 0.9700 . ?
C3A H3A2 0.9700 . ?
C4A C5A 1.3812 . ?
C4A H4A1 0.9700 . ?
C4A H4A2 0.9700 . ?
C5A C6A 1.5367 . ?
C5A H5A1 0.9700 . ?
C5A H5A2 0.9700 . ?
C6A C29A 1.4779 . ?
C6A C23A 1.4986 . ?
C6A C7A 1.5149 . ?
C7A C8A 1.3900 . ?
C7A C12A 1.3900 . ?
C8A C9A 1.3900 . ?
C8A H8A 0.9300 . ?
C9A C10A 1.3900 . ?
C9A H9A 0.9300 . ?
C10A C11A 1.3900 . ?
C10A H10A 0.9300 . ?
C11A C12A 1.3900 . ?
C11A H11A 0.9300 . ?
C12A H12A 0.9300 . ?
C13A C18A 1.4039 . ?
C13A C71A 1.4388 . ?
C13A C60A 1.4611 . ?
C14A C38A 1.4022 . ?
C14A C18A 1.4519 . ?
C14A C40A 1.4546 . ?
C15A C43A 1.3986 . ?
C15A C59A 1.4517 . ?
C15A C61A 1.4563 . ?
C16A C22A 1.4013 . ?
C16A C51A 1.4397 . ?
C16A C69A 1.4558 . ?
C17A C31A 1.3988 . ?
C17A C68A 1.4270 . ?
C17A C57A 1.4538 . ?
C18A C64A 1.4513 . ?
C19A C39A 1.4055 . ?
C19A C49A 1.4539 . ?
C19A C26A 1.4554 . ?
C20A C34A 1.3942 . ?
C20A C35A 1.4543 . ?
C20A C43A 1.4609 . ?
C21A C47A 1.4007 . ?
C21A C37A 1.4434 . ?
C21A C24A 1.4498 . ?
C22A C39A 1.4501 . ?
C22A C52A 1.4608 . ?
C23A C37A 1.4866 . ?
C23A C44A 1.4955 . ?
C23A C29A 1.6317 . ?
C24A C41A 1.4035 . ?
C24A C44A 1.4419 . ?
C25A C46A 1.3956 . ?
C25A C39A 1.4537 . ?
C25A C56A 1.4562 . ?
C26A C68A 1.3944 . ?
C26A C70A 1.4271 . ?
C27A C37A 1.3841 . ?
C27A C40A 1.4545 . ?
C27A C64A 1.4843 . ?
C28A C70A 1.3966 . ?
C28A C61A 1.4547 . ?
C28A C31A 1.4582 . ?
C29A C54A 1.4957 . ?
C29A C30A 1.4979 . ?
C30A C52A 1.3834 . ?
C30A C36A 1.4454 . ?
C31A C59A 1.4590 . ?
C32A C53A 1.3997 . ?
C32A C66A 1.4359 . ?
C32A C72A 1.4568 . ?
C33A C61A 1.4020 . ?
C33A C66A 1.4393 . ?
C33A C34A 1.4561 . ?
C34A C72A 1.4493 . ?
C35A C60A 1.3913 . ?
C35A C38A 1.4520 . ?
C36A C51A 1.4015 . ?
C36A C65A 1.4461 . ?
C38A C67A 1.4404 . ?
C40A C62A 1.4042 . ?
C41A C46A 1.4385 . ?
C41A C57A 1.4545 . ?
C42A C58A 1.3897 . ?
C42A C51A 1.4623 . ?
C42A C53A 1.4690 . ?
C43A C67A 1.4611 . ?
C44A C56A 1.3878 . ?
C45A C72A 1.3982 . ?
C45A C60A 1.4566 . ?
C45A C58A 1.4619 . ?
C46A C68A 1.4662 . ?
C47A C62A 1.4208 . ?
C47A C50A 1.4573 . ?
C48A C66A 1.3981 . ?
C48A C49A 1.4575 . ?
C48A C70A 1.4699 . ?
C49A C69A 1.3969 . ?
C50A C57A 1.3861 . ?
C50A C63A 1.4368 . ?
C52A C56A 1.4770 . ?
C53A C69A 1.4287 . ?
C54A C64A 1.3854 . ?
C54A C65A 1.4523 . ?
C55A C67A 1.3924 . ?
C55A C62A 1.4642 . ?
C55A C63A 1.4706 . ?
C58A C71A 1.4597 . ?
C59A C63A 1.4016 . ?
C65A C71A 1.4013 . ?
O1B C2B 1.3882 . ?
O1B C1B 1.4421 . ?
O2B C2B 1.1650 . ?
C1B H1B1 0.9600 . ?
C1B H1B2 0.9600 . ?
C1B H1B3 0.9600 . ?
C2B C3B 1.4995 . ?
C3B C4B 1.5189 . ?
C3B H3B1 0.9700 . ?
C3B H3B2 0.9700 . ?
C4B C5B 1.5021 . ?
C4B H4B1 0.9700 . ?
C4B H4B2 0.9700 . ?
C5B C6B 1.4434 . ?
C5B H5B1 0.9700 . ?
C5B H5B2 0.9700 . ?
C6B C23B 1.3129 . ?
C6B C29B 1.5190 . ?
C6B C7B 1.5418 . ?
C7B C8B 1.3900 . ?
C7B C12B 1.3900 . ?
C8B C9B 1.3900 . ?
C8B H8B 0.9300 . ?
C9B C10B 1.3900 . ?
C9B H9B 0.9300 . ?
C10B C11B 1.3900 . ?
C10B H10B 0.9300 . ?
C11B C12B 1.3900 . ?
C11B H11B 0.9300 . ?
C12B H12B 0.9300 . ?
C13B C18B 1.4039 . ?
C13B C71B 1.4377 . ?
C13B C60B 1.4579 . ?
C14B C38B 1.4024 . ?
C14B C18B 1.4535 . ?
C14B C40B 1.4544 . ?
C15B C43B 1.3975 . ?
C15B C59B 1.4528 . ?
C15B C61B 1.4593 . ?
C16B C22B 1.4021 . ?
C16B C51B 1.4413 . ?
C16B C69B 1.4594 . ?
C17B C31B 1.4003 . ?
C17B C68B 1.4288 . ?
C17B C57B 1.4529 . ?
C18B C64B 1.4482 . ?
C19B C39B 1.4082 . ?
C19B C49B 1.4509 . ?
C19B C26B 1.4570 . ?
C20B C34B 1.3947 . ?
C20B C35B 1.4539 . ?
C20B C43B 1.4599 . ?
C21B C47B 1.3996 . ?
C21B C37B 1.4449 . ?
C21B C24B 1.4507 . ?
C22B C39B 1.4509 . ?
C22B C52B 1.4541 . ?
C23B C37B 1.4866 . ?
C23B C44B 1.4967 . ?
C23B C29B 1.6307 . ?
C24B C41B 1.4037 . ?
C24B C44B 1.4426 . ?
C25B C46B 1.3968 . ?
C25B C39B 1.4513 . ?
C25B C56B 1.4549 . ?
C26B C68B 1.3947 . ?
C26B C70B 1.4262 . ?
C27B C37B 1.3829 . ?
C27B C40B 1.4573 . ?
C27B C64B 1.4833 . ?
C28B C70B 1.3988 . ?
C28B C61B 1.4509 . ?
C28B C31B 1.4592 . ?
C29B C30B 1.4949 . ?
C29B C54B 1.4970 . ?
C30B C52B 1.3864 . ?
C30B C36B 1.4469 . ?
C31B C59B 1.4555 . ?
C32B C53B 1.4010 . ?
C32B C66B 1.4371 . ?
C32B C72B 1.4582 . ?
C33B C61B 1.3998 . ?
C33B C66B 1.4405 . ?
C33B C34B 1.4571 . ?
C34B C72B 1.4522 . ?
C35B C60B 1.3925 . ?
C35B C38B 1.4567 . ?
C36B C51B 1.4002 . ?
C36B C65B 1.4491 . ?
C38B C67B 1.4387 . ?
C40B C62B 1.4045 . ?
C41B C46B 1.4388 . ?
C41B C57B 1.4535 . ?
C42B C58B 1.3901 . ?
C42B C51B 1.4628 . ?
C42B C53B 1.4666 . ?
C43B C67B 1.4583 . ?
C44B C56B 1.3837 . ?
C45B C72B 1.3976 . ?
C45B C60B 1.4526 . ?
C45B C58B 1.4627 . ?
C46B C68B 1.4638 . ?
C47B C62B 1.4224 . ?
C47B C50B 1.4591 . ?
C48B C66B 1.3980 . ?
C48B C49B 1.4565 . ?
C48B C70B 1.4714 . ?
C49B C69B 1.3956 . ?
C50B C57B 1.3872 . ?
C50B C63B 1.4365 . ?
C52B C56B 1.4779 . ?
C53B C69B 1.4290 . ?
C54B C64B 1.3859 . ?
C54B C65B 1.4509 . ?
C55B C67B 1.3965 . ?
C55B C62B 1.4640 . ?
C55B C63B 1.4694 . ?
C58B C71B 1.4589 . ?
C59B C63B 1.4020 . ?
C65B C71B 1.4000 . ?
O1C C1C 1.455947(2) . ?
O1C C2C 1.580065(2) . ?
O2C C2C 1.209137(1) . ?
C1C H1C1 0.9600 . ?
C1C H1C2 0.9600 . ?
C1C H1C3 0.9600 . ?
C2C C3C 1.510808(1) . ?
C3C C4C 1.4546 . ?
C3C H3C1 0.9700 . ?
C3C H3C2 0.9700 . ?
C4C C5C 1.526542(2) . ?
C4C H4C1 0.9700 . ?
C4C H4C2 0.9700 . ?
C5C C6C 1.531582(1) . ?
C5C H5C1 0.9700 . ?
C5C H5C2 0.9700 . ?
C6C C7C 1.5285 . ?
C6C C29C 1.5937 . ?
C6C C23C 1.6134 . ?
C7C C8C 1.3900 . ?
C7C C12C 1.3900 . ?
C8C C9C 1.3900 . ?
C8C H8C 0.9300 . ?
C9C C10C 1.3900 . ?
C9C H9C 0.9300 . ?
C10C C11C 1.3900 . ?
C10C H10C 0.9300 . ?
C11C C12C 1.3900 . ?
C11C H11C 0.9300 . ?
C12C H12C 0.9300 . ?
C13C C18C 1.4037 . ?
C13C C71C 1.4409 . ?
C13C C60C 1.4614 . ?
C14C C38C 1.4021 . ?
C14C C18C 1.4518 . ?
C14C C40C 1.4562 . ?
C15C C43C 1.3965 . ?
C15C C59C 1.4523 . ?
C15C C61C 1.4561 . ?
C16C C22C 1.4004 . ?
C16C C51C 1.4414 . ?
C16C C69C 1.4595 . ?
C17C C31C 1.3992 . ?
C17C C68C 1.4257 . ?
C17C C57C 1.4575 . ?
C18C C64C 1.4484 . ?
C19C C39C 1.4074 . ?
C19C C49C 1.4523 . ?
C19C C26C 1.4580 . ?
C20C C34C 1.3975 . ?
C20C C35C 1.4522 . ?
C20C C43C 1.4597 . ?
C21C C47C 1.3988 . ?
C21C C37C 1.4441 . ?
C21C C24C 1.4509 . ?
C22C C39C 1.4531 . ?
C22C C52C 1.4552 . ?
C23C C37C 1.4886 . ?
C23C C44C 1.4986 . ?
C23C C29C 1.6304 . ?
C24C C41C 1.4000 . ?
C24C C44C 1.4435 . ?
C25C C46C 1.3977 . ?
C25C C39C 1.4546 . ?
C25C C56C 1.4547 . ?
C26C C68C 1.3946 . ?
C26C C70C 1.4256 . ?
C27C C37C 1.3807 . ?
C27C C40C 1.4554 . ?
C27C C64C 1.4835 . ?
C28C C70C 1.3966 . ?
C28C C61C 1.4497 . ?
C28C C31C 1.4590 . ?
C29C C30C 1.4939 . ?
C29C C54C 1.4986 . ?
C30C C52C 1.3855 . ?
C30C C36C 1.4426 . ?
C31C C59C 1.4602 . ?
C32C C53C 1.4034 . ?
C32C C66C 1.4358 . ?
C32C C72C 1.4571 . ?
C33C C61C 1.4018 . ?
C33C C66C 1.4412 . ?
C33C C34C 1.4581 . ?
C34C C72C 1.4502 . ?
C35C C60C 1.3917 . ?
C35C C38C 1.4522 . ?
C36C C51C 1.4012 . ?
C36C C65C 1.4493 . ?
C38C C67C 1.4387 . ?
C40C C62C 1.4042 . ?
C41C C46C 1.4369 . ?
C41C C57C 1.4566 . ?
C42C C58C 1.3943 . ?
C42C C51C 1.4596 . ?
C42C C53C 1.4628 . ?
C43C C67C 1.4608 . ?
C44C C56C 1.3829 . ?
C45C C72C 1.3979 . ?
C45C C60C 1.4534 . ?
C45C C58C 1.4588 . ?
C46C C68C 1.4659 . ?
C47C C62C 1.4221 . ?
C47C C50C 1.4607 . ?
C48C C66C 1.3956 . ?
C48C C49C 1.4589 . ?
C48C C70C 1.4722 . ?
C49C C69C 1.3956 . ?
C50C C57C 1.3854 . ?
C50C C63C 1.4314 . ?
C52C C56C 1.4785 . ?
C53C C69C 1.4302 . ?
C54C C64C 1.3879 . ?
C54C C65C 1.4485 . ?
C55C C67C 1.3948 . ?
C55C C62C 1.4621 . ?
C55C C63C 1.4709 . ?
C58C C71C 1.4598 . ?
C59C C63C 1.4049 . ?
C65C C71C 1.3977 . ?
 
loop_
 _geom_angle_atom_site_label_1
 _geom_angle_atom_site_label_2
 _geom_angle_atom_site_label_3
 _geom_angle
 _geom_angle_site_symmetry_1
 _geom_angle_site_symmetry_3
 _geom_angle_publ_flag
C2A O1A C1A 112.5 . . ?
O1A C1A H1A1 109.5 . . ?
O1A C1A H1A2 109.5 . . ?
H1A1 C1A H1A2 109.5 . . ?
O1A C1A H1A3 109.5 . . ?
H1A1 C1A H1A3 109.5 . . ?
H1A2 C1A H1A3 109.5 . . ?
O2A C2A O1A 119.2 . . ?
O2A C2A C3A 124.1 . . ?
O1A C2A C3A 112.9 . . ?
C4A C3A C2A 114.1 . . ?
C4A C3A H3A1 108.7 . . ?
C2A C3A H3A1 108.7 . . ?
C4A C3A H3A2 108.7 . . ?
C2A C3A H3A2 108.7 . . ?
H3A1 C3A H3A2 107.6 . . ?
C5A C4A C3A 124.0 . . ?
C5A C4A H4A1 106.3 . . ?
C3A C4A H4A1 106.3 . . ?
C5A C4A H4A2 106.3 . . ?
C3A C4A H4A2 106.3 . . ?
H4A1 C4A H4A2 106.4 . . ?
C4A C5A C6A 121.2 . . ?
C4A C5A H5A1 107.0 . . ?
C6A C5A H5A1 107.0 . . ?
C4A C5A H5A2 107.0 . . ?
C6A C5A H5A2 107.0 . . ?
H5A1 C5A H5A2 106.8 . . ?
C29A C6A C23A 66.5 . . ?
C29A C6A C7A 121.4 . . ?
C23A C6A C7A 119.6 . . ?
C29A C6A C5A 109.5 . . ?
C23A C6A C5A 120.8 . . ?
C7A C6A C5A 111.7 . . ?
C8A C7A C12A 120.0 . . ?
C8A C7A C6A 121.7 . . ?
C12A C7A C6A 118.2 . . ?
C7A C8A C9A 120.0 . . ?
C7A C8A H8A 120.0 . . ?
C9A C8A H8A 120.0 . . ?
C10A C9A C8A 120.0 . . ?
C10A C9A H9A 120.0 . . ?
C8A C9A H9A 120.0 . . ?
C11A C10A C9A 120.0 . . ?
C11A C10A H10A 120.0 . . ?
C9A C10A H10A 120.0 . . ?
C10A C11A C12A 120.0 . . ?
C10A C11A H11A 120.0 . . ?
C12A C11A H11A 120.0 . . ?
C11A C12A C7A 120.0 . . ?
C11A C12A H12A 120.0 . . ?
C7A C12A H12A 120.0 . . ?
C18A C13A C71A 119.9 . . ?
C18A C13A C60A 119.8 . . ?
C71A C13A C60A 108.2 . . ?
C38A C14A C18A 120.2 . . ?
C38A C14A C40A 120.3 . . ?
C18A C14A C40A 107.9 . . ?
C43A C15A C59A 120.0 . . ?
C43A C15A C61A 119.7 . . ?
C59A C15A C61A 108.0 . . ?
C22A C16A C51A 119.4 . . ?
C22A C16A C69A 120.1 . . ?
C51A C16A C69A 107.9 . . ?
C31A C17A C68A 119.3 . . ?
C31A C17A C57A 118.5 . . ?
C68A C17A C57A 109.4 . . ?
C13A C18A C64A 120.4 . . ?
C13A C18A C14A 119.5 . . ?
C64A C18A C14A 108.8 . . ?
C39A C19A C49A 119.7 . . ?
C39A C19A C26A 120.1 . . ?
C49A C19A C26A 108.1 . . ?
C34A C20A C35A 120.3 . . ?
C34A C20A C43A 119.9 . . ?
C35A C20A C43A 107.5 . . ?
C47A C21A C37A 121.4 . . ?
C47A C21A C24A 120.1 . . ?
C37A C21A C24A 108.4 . . ?
C16A C22A C39A 119.8 . . ?
C16A C22A C52A 120.5 . . ?
C39A C22A C52A 108.1 . . ?
C37A C23A C44A 104.8 . . ?
C37A C23A C6A 127.0 . . ?
C44A C23A C6A 126.7 . . ?
C37A C23A C29A 115.6 . . ?
C44A C23A C29A 115.0 . . ?
C6A C23A C29A 56.2 . . ?
C41A C24A C44A 121.4 . . ?
C41A C24A C21A 119.9 . . ?
C44A C24A C21A 108.6 . . ?
C46A C25A C39A 120.2 . . ?
C46A C25A C56A 120.7 . . ?
C39A C25A C56A 108.1 . . ?
C68A C26A C70A 120.0 . . ?
C68A C26A C19A 120.3 . . ?
C70A C26A C19A 108.3 . . ?
C37A C27A C40A 119.6 . . ?
C37A C27A C64A 121.1 . . ?
C40A C27A C64A 107.4 . . ?
C70A C28A C61A 120.0 . . ?
C70A C28A C31A 119.8 . . ?
C61A C28A C31A 107.9 . . ?
C6A C29A C54A 126.4 . . ?
C6A C29A C30A 126.8 . . ?
C54A C29A C30A 105.1 . . ?
C6A C29A C23A 57.4 . . ?
C54A C29A C23A 114.8 . . ?
C30A C29A C23A 115.0 . . ?
C52A C30A C36A 119.6 . . ?
C52A C30A C29A 123.6 . . ?
C36A C30A C29A 108.0 . . ?
C17A C31A C28A 119.8 . . ?
C17A C31A C59A 120.3 . . ?
C28A C31A C59A 107.8 . . ?
C53A C32A C66A 120.9 . . ?
C53A C32A C72A 120.7 . . ?
C66A C32A C72A 106.8 . . ?
C61A C33A C66A 121.3 . . ?
C61A C33A C34A 119.8 . . ?
C66A C33A C34A 106.9 . . ?
C20A C34A C72A 119.9 . . ?
C20A C34A C33A 120.2 . . ?
C72A C34A C33A 108.0 . . ?
C60A C35A C38A 119.6 . . ?
C60A C35A C20A 119.9 . . ?
C38A C35A C20A 108.6 . . ?
C51A C36A C30A 120.9 . . ?
C51A C36A C65A 120.3 . . ?
C30A C36A C65A 108.9 . . ?
C27A C37A C21A 119.2 . . ?
C27A C37A C23A 123.4 . . ?
C21A C37A C23A 108.6 . . ?
C14A C38A C67A 120.2 . . ?
C14A C38A C35A 120.3 . . ?
C67A C38A C35A 107.8 . . ?
C19A C39A C22A 120.2 . . ?
C19A C39A C25A 119.7 . . ?
C22A C39A C25A 108.7 . . ?
C62A C40A C27A 120.5 . . ?
C62A C40A C14A 119.5 . . ?
C27A C40A C14A 108.6 . . ?
C24A C41A C46A 119.2 . . ?
C24A C41A C57A 119.7 . . ?
C46A C41A C57A 108.6 . . ?
C58A C42A C51A 120.7 . . ?
C58A C42A C53A 120.8 . . ?
C51A C42A C53A 106.4 . . ?
C15A C43A C20A 120.1 . . ?
C15A C43A C67A 120.8 . . ?
C20A C43A C67A 107.5 . . ?
C56A C44A C24A 119.2 . . ?
C56A C44A C23A 123.9 . . ?
C24A C44A C23A 108.3 . . ?
C72A C45A C60A 119.9 . . ?
C72A C45A C58A 120.7 . . ?
C60A C45A C58A 107.6 . . ?
C25A C46A C41A 119.7 . . ?
C25A C46A C68A 120.2 . . ?
C41A C46A C68A 107.8 . . ?
C21A C47A C62A 119.4 . . ?
C21A C47A C50A 119.7 . . ?
C62A C47A C50A 108.8 . . ?
C66A C48A C49A 120.0 . . ?
C66A C48A C70A 121.3 . . ?
C49A C48A C70A 107.0 . . ?
C69A C49A C19A 120.2 . . ?
C69A C49A C48A 120.0 . . ?
C19A C49A C48A 107.9 . . ?
C57A C50A C63A 120.2 . . ?
C57A C50A C47A 120.1 . . ?
C63A C50A C47A 107.9 . . ?
C36A C51A C16A 119.8 . . ?
C36A C51A C42A 119.3 . . ?
C16A C51A C42A 108.6 . . ?
C30A C52A C22A 119.8 . . ?
C30A C52A C56A 121.1 . . ?
C22A C52A C56A 107.5 . . ?
C32A C53A C69A 120.1 . . ?
C32A C53A C42A 119.1 . . ?
C69A C53A C42A 108.7 . . ?
C64A C54A C65A 119.5 . . ?
C64A C54A C29A 123.8 . . ?
C65A C54A C29A 108.0 . . ?
C67A C55A C62A 120.5 . . ?
C67A C55A C63A 120.6 . . ?
C62A C55A C63A 106.8 . . ?
C44A C56A C25A 119.7 . . ?
C44A C56A C52A 120.6 . . ?
C25A C56A C52A 107.7 . . ?
C50A C57A C17A 121.3 . . ?
C50A C57A C41A 120.4 . . ?
C17A C57A C41A 106.7 . . ?
C42A C58A C71A 119.7 . . ?
C42A C58A C45A 119.3 . . ?
C71A C58A C45A 107.9 . . ?
C63A C59A C15A 119.9 . . ?
C63A C59A C31A 119.9 . . ?
C15A C59A C31A 108.2 . . ?
C35A C60A C45A 120.0 . . ?
C35A C60A C13A 120.5 . . ?
C45A C60A C13A 108.0 . . ?
C33A C61A C28A 119.8 . . ?
C33A C61A C15A 120.2 . . ?
C28A C61A C15A 108.1 . . ?
C40A C62A C47A 119.8 . . ?
C40A C62A C55A 119.4 . . ?
C47A C62A C55A 108.4 . . ?
C59A C63A C50A 119.8 . . ?
C59A C63A C55A 119.7 . . ?
C50A C63A C55A 108.0 . . ?
C54A C64A C18A 119.9 . . ?
C54A C64A C27A 120.5 . . ?
C18A C64A C27A 107.3 . . ?
C71A C65A C36A 120.2 . . ?
C71A C65A C54A 120.9 . . ?
C36A C65A C54A 108.6 . . ?
C48A C66A C32A 119.1 . . ?
C48A C66A C33A 118.6 . . ?
C32A C66A C33A 110.1 . . ?
C55A C67A C38A 119.9 . . ?
C55A C67A C43A 119.0 . . ?
C38A C67A C43A 108.6 . . ?
C26A C68A C17A 121.2 . . ?
C26A C68A C46A 119.6 . . ?
C17A C68A C46A 107.5 . . ?
C49A C69A C53A 119.8 . . ?
C49A C69A C16A 119.9 . . ?
C53A C69A C16A 108.3 . . ?
C28A C70A C26A 119.9 . . ?
C28A C70A C48A 119.0 . . ?
C26A C70A C48A 108.7 . . ?
C65A C71A C13A 119.3 . . ?
C65A C71A C58A 119.9 . . ?
C13A C71A C58A 108.3 . . ?
C45A C72A C34A 120.0 . . ?
C45A C72A C32A 119.4 . . ?
C34A C72A C32A 108.3 . . ?
C2B O1B C1B 115.9 . . ?
O1B C1B H1B1 109.5 . . ?
O1B C1B H1B2 109.5 . . ?
H1B1 C1B H1B2 109.5 . . ?
O1B C1B H1B3 109.5 . . ?
H1B1 C1B H1B3 109.5 . . ?
H1B2 C1B H1B3 109.5 . . ?
O2B C2B O1B 125.0 . . ?
O2B C2B C3B 129.4 . . ?
O1B C2B C3B 104.2 . . ?
C2B C3B C4B 111.1 . . ?
C2B C3B H3B1 109.4 . . ?
C4B C3B H3B1 109.4 . . ?
C2B C3B H3B2 109.4 . . ?
C4B C3B H3B2 109.4 . . ?
H3B1 C3B H3B2 108.0 . . ?
C5B C4B C3B 113.7 . . ?
C5B C4B H4B1 108.8 . . ?
C3B C4B H4B1 108.8 . . ?
C5B C4B H4B2 108.8 . . ?
C3B C4B H4B2 108.8 . . ?
H4B1 C4B H4B2 107.7 . . ?
C6B C5B C4B 129.5 . . ?
C6B C5B H5B1 104.9 . . ?
C4B C5B H5B1 104.9 . . ?
C6B C5B H5B2 104.9 . . ?
C4B C5B H5B2 104.9 . . ?
H5B1 C5B H5B2 105.8 . . ?
C23B C6B C5B 118.4 . . ?
C23B C6B C29B 69.9 . . ?
C5B C6B C29B 108.0 . . ?
C23B C6B C7B 142.0 . . ?
C5B C6B C7B 95.5 . . ?
C29B C6B C7B 117.8 . . ?
C8B C7B C12B 120.0 . . ?
C8B C7B C6B 118.5 . . ?
C12B C7B C6B 117.1 . . ?
C7B C8B C9B 120.0 . . ?
C7B C8B H8B 120.0 . . ?
C9B C8B H8B 120.0 . . ?
C8B C9B C10B 120.0 . . ?
C8B C9B H9B 120.0 . . ?
C10B C9B H9B 120.0 . . ?
C11B C10B C9B 120.0 . . ?
C11B C10B H10B 120.0 . . ?
C9B C10B H10B 120.0 . . ?
C10B C11B C12B 120.0 . . ?
C10B C11B H11B 120.0 . . ?
C12B C11B H11B 120.0 . . ?
C11B C12B C7B 120.0 . . ?
C11B C12B H12B 120.0 . . ?
C7B C12B H12B 120.0 . . ?
C18B C13B C71B 119.6 . . ?
C18B C13B C60B 120.1 . . ?
C71B C13B C60B 108.1 . . ?
C38B C14B C18B 120.3 . . ?
C38B C14B C40B 120.1 . . ?
C18B C14B C40B 107.9 . . ?
C43B C15B C59B 120.1 . . ?
C43B C15B C61B 119.8 . . ?
C59B C15B C61B 107.7 . . ?
C22B C16B C51B 119.4 . . ?
C22B C16B C69B 120.1 . . ?
C51B C16B C69B 107.9 . . ?
C31B C17B C68B 119.4 . . ?
C31B C17B C57B 118.5 . . ?
C68B C17B C57B 109.1 . . ?
C13B C18B C64B 120.6 . . ?
C13B C18B C14B 119.3 . . ?
C64B C18B C14B 108.9 . . ?
C39B C19B C49B 119.7 . . ?
C39B C19B C26B 119.8 . . ?
C49B C19B C26B 108.1 . . ?
C34B C20B C35B 120.2 . . ?
C34B C20B C43B 120.0 . . ?
C35B C20B C43B 107.7 . . ?
C47B C21B C37B 121.5 . . ?
C47B C21B C24B 120.4 . . ?
C37B C21B C24B 108.1 . . ?
C16B C22B C39B 119.8 . . ?
C16B C22B C52B 120.7 . . ?
C39B C22B C52B 108.1 . . ?
C6B C23B C37B 117.9 . . ?
C6B C23B C44B 134.1 . . ?
C37B C23B C44B 105.0 . . ?
C6B C23B C29B 61.0 . . ?
C37B C23B C29B 115.5 . . ?
C44B C23B C29B 114.9 . . ?
C41B C24B C44B 121.4 . . ?
C41B C24B C21B 119.7 . . ?
C44B C24B C21B 108.8 . . ?
C46B C25B C39B 120.2 . . ?
C46B C25B C56B 120.5 . . ?
C39B C25B C56B 108.1 . . ?
C68B C26B C70B 120.4 . . ?
C68B C26B C19B 120.3 . . ?
C70B C26B C19B 108.2 . . ?
C37B C27B C40B 119.5 . . ?
C37B C27B C64B 121.2 . . ?
C40B C27B C64B 107.3 . . ?
C70B C28B C61B 120.0 . . ?
C70B C28B C31B 119.8 . . ?
C61B C28B C31B 108.0 . . ?
C30B C29B C54B 105.0 . . ?
C30B C29B C6B 134.9 . . ?
C54B C29B C6B 120.0 . . ?
C30B C29B C23B 115.0 . . ?
C54B C29B C23B 114.9 . . ?
C6B C29B C23B 49.1 . . ?
C52B C30B C36B 119.3 . . ?
C52B C30B C29B 123.8 . . ?
C36B C30B C29B 108.1 . . ?
C17B C31B C59B 120.3 . . ?
C17B C31B C28B 119.8 . . ?
C59B C31B C28B 107.8 . . ?
C53B C32B C66B 120.9 . . ?
C53B C32B C72B 120.6 . . ?
C66B C32B C72B 106.9 . . ?
C61B C33B C66B 121.2 . . ?
C61B C33B C34B 119.9 . . ?
C66B C33B C34B 106.9 . . ?
C20B C34B C72B 119.7 . . ?
C20B C34B C33B 120.1 . . ?
C72B C34B C33B 108.1 . . ?
C60B C35B C20B 120.1 . . ?
C60B C35B C38B 119.4 . . ?
C20B C35B C38B 108.4 . . ?
C51B C36B C30B 121.1 . . ?
C51B C36B C65B 120.2 . . ?
C30B C36B C65B 108.8 . . ?
C27B C37B C21B 119.2 . . ?
C27B C37B C23B 123.4 . . ?
C21B C37B C23B 108.6 . . ?
C14B C38B C67B 120.6 . . ?
C14B C38B C35B 120.3 . . ?
C67B C38B C35B 107.7 . . ?
C19B C39B C22B 120.1 . . ?
C19B C39B C25B 119.9 . . ?
C22B C39B C25B 108.6 . . ?
C62B C40B C14B 119.7 . . ?
C62B C40B C27B 120.6 . . ?
C14B C40B C27B 108.5 . . ?
C24B C41B C46B 119.1 . . ?
C24B C41B C57B 119.9 . . ?
C46B C41B C57B 108.6 . . ?
C58B C42B C51B 120.4 . . ?
C58B C42B C53B 121.0 . . ?
C51B C42B C53B 106.4 . . ?
C15B C43B C67B 120.9 . . ?
C15B C43B C20B 120.1 . . ?
C67B C43B C20B 107.4 . . ?
C56B C44B C24B 119.1 . . ?
C56B C44B C23B 123.9 . . ?
C24B C44B C23B 108.0 . . ?
C72B C45B C60B 120.1 . . ?
C72B C45B C58B 120.6 . . ?
C60B C45B C58B 107.5 . . ?
C25B C46B C41B 119.7 . . ?
C25B C46B C68B 120.1 . . ?
C41B C46B C68B 107.8 . . ?
C21B C47B C62B 119.4 . . ?
C21B C47B C50B 119.5 . . ?
C62B C47B C50B 108.8 . . ?
C66B C48B C49B 120.0 . . ?
C66B C48B C70B 121.2 . . ?
C49B C48B C70B 106.9 . . ?
C69B C49B C19B 120.4 . . ?
C69B C49B C48B 120.1 . . ?
C19B C49B C48B 108.1 . . ?
C57B C50B C63B 120.2 . . ?
C57B C50B C47B 120.2 . . ?
C63B C50B C47B 107.9 . . ?
C36B C51B C16B 119.6 . . ?
C36B C51B C42B 119.4 . . ?
C16B C51B C42B 108.7 . . ?
C30B C52B C22B 119.9 . . ?
C30B C52B C56B 120.7 . . ?
C22B C52B C56B 107.6 . . ?
C32B C53B C69B 120.1 . . ?
C32B C53B C42B 119.0 . . ?
C69B C53B C42B 109.0 . . ?
C64B C54B C65B 119.4 . . ?
C64B C54B C29B 123.6 . . ?
C65B C54B C29B 108.1 . . ?
C67B C55B C62B 120.5 . . ?
C67B C55B C63B 120.4 . . ?
C62B C55B C63B 106.9 . . ?
C44B C56B C25B 120.0 . . ?
C44B C56B C52B 120.8 . . ?
C25B C56B C52B 107.5 . . ?
C50B C57B C17B 121.2 . . ?
C50B C57B C41B 120.3 . . ?
C17B C57B C41B 106.9 . . ?
C42B C58B C71B 119.8 . . ?
C42B C58B C45B 119.3 . . ?
C71B C58B C45B 107.7 . . ?
C63B C59B C15B 119.7 . . ?
C63B C59B C31B 120.1 . . ?
C15B C59B C31B 108.3 . . ?
C35B C60B C45B 119.8 . . ?
C35B C60B C13B 120.6 . . ?
C45B C60B C13B 108.3 . . ?
C33B C61B C28B 120.0 . . ?
C33B C61B C15B 120.1 . . ?
C28B C61B C15B 108.2 . . ?
C40B C62B C47B 119.7 . . ?
C40B C62B C55B 119.4 . . ?
C47B C62B C55B 108.4 . . ?
C59B C63B C50B 119.6 . . ?
C59B C63B C55B 119.9 . . ?
C50B C63B C55B 108.1 . . ?
C54B C64B C18B 119.9 . . ?
C54B C64B C27B 120.4 . . ?
C18B C64B C27B 107.5 . . ?
C71B C65B C36B 120.1 . . ?
C71B C65B C54B 120.9 . . ?
C36B C65B C54B 108.4 . . ?
C48B C66B C32B 119.1 . . ?
C48B C66B C33B 118.6 . . ?
C32B C66B C33B 110.1 . . ?
C55B C67B C38B 119.7 . . ?
C55B C67B C43B 119.0 . . ?
C38B C67B C43B 108.9 . . ?
C26B C68B C17B 120.9 . . ?
C26B C68B C46B 119.7 . . ?
C17B C68B C46B 107.6 . . ?
C49B C69B C53B 119.8 . . ?
C49B C69B C16B 119.8 . . ?
C53B C69B C16B 108.1 . . ?
C28B C70B C26B 119.7 . . ?
C28B C70B C48B 118.9 . . ?
C26B C70B C48B 108.7 . . ?
C65B C71B C13B 119.5 . . ?
C65B C71B C58B 119.9 . . ?
C13B C71B C58B 108.4 . . ?
C45B C72B C34B 120.1 . . ?
C45B C72B C32B 119.5 . . ?
C34B C72B C32B 108.1 . . ?
C1C O1C C2C 102.2 . . ?
O1C C1C H1C1 109.5 . . ?
O1C C1C H1C2 109.5 . . ?
H1C1 C1C H1C2 109.5 . . ?
O1C C1C H1C3 109.5 . . ?
H1C1 C1C H1C3 109.5 . . ?
H1C2 C1C H1C3 109.5 . . ?
O2C C2C C3C 124.6 . . ?
O2C C2C O1C 106.9 . . ?
C3C C2C O1C 100.2 . . ?
C4C C3C C2C 115.0 . . ?
C4C C3C H3C1 108.5 . . ?
C2C C3C H3C1 108.5 . . ?
C4C C3C H3C2 108.5 . . ?
C2C C3C H3C2 108.5 . . ?
H3C1 C3C H3C2 107.5 . . ?
C3C C4C C5C 115.9 . . ?
C3C C4C H4C1 108.3 . . ?
C5C C4C H4C1 108.3 . . ?
C3C C4C H4C2 108.3 . . ?
C5C C4C H4C2 108.3 . . ?
H4C1 C4C H4C2 107.4 . . ?
C4C C5C C6C 115.8 . . ?
C4C C5C H5C1 108.3 . . ?
C6C C5C H5C1 108.3 . . ?
C4C C5C H5C2 108.3 . . ?
C6C C5C H5C2 108.3 . . ?
H5C1 C5C H5C2 107.4 . . ?
C7C C6C C5C 112.2 . . ?
C7C C6C C29C 113.2 . . ?
C5C C6C C29C 132.8 . . ?
C7C C6C C23C 117.9 . . ?
C5C C6C C23C 107.0 . . ?
C29C C6C C23C 61.1 . . ?
C8C C7C C12C 120.0 . . ?
C8C C7C C6C 119.6 . . ?
C12C C7C C6C 119.3 . . ?
C9C C8C C7C 120.0 . . ?
C9C C8C H8C 120.0 . . ?
C7C C8C H8C 120.0 . . ?
C8C C9C C10C 120.0 . . ?
C8C C9C H9C 120.0 . . ?
C10C C9C H9C 120.0 . . ?
C11C C10C C9C 120.0 . . ?
C11C C10C H10C 120.0 . . ?
C9C C10C H10C 120.0 . . ?
C10C C11C C12C 120.0 . . ?
C10C C11C H11C 120.0 . . ?
C12C C11C H11C 120.0 . . ?
C11C C12C C7C 120.0 . . ?
C11C C12C H12C 120.0 . . ?
C7C C12C H12C 120.0 . . ?
C18C C13C C71C 119.8 . . ?
C18C C13C C60C 119.9 . . ?
C71C C13C C60C 108.0 . . ?
C38C C14C C18C 120.3 . . ?
C38C C14C C40C 120.2 . . ?
C18C C14C C40C 107.8 . . ?
C43C C15C C59C 119.9 . . ?
C43C C15C C61C 120.0 . . ?
C59C C15C C61C 107.8 . . ?
C22C C16C C51C 119.4 . . ?
C22C C16C C69C 120.1 . . ?
C51C C16C C69C 107.9 . . ?
C31C C17C C68C 119.4 . . ?
C31C C17C C57C 118.4 . . ?
C68C C17C C57C 109.3 . . ?
C13C C18C C64C 120.4 . . ?
C13C C18C C14C 119.4 . . ?
C64C C18C C14C 109.0 . . ?
C39C C19C C49C 119.9 . . ?
C39C C19C C26C 119.8 . . ?
C49C C19C C26C 108.0 . . ?
C34C C20C C35C 120.1 . . ?
C34C C20C C43C 119.8 . . ?
C35C C20C C43C 107.7 . . ?
C47C C21C C37C 121.4 . . ?
C47C C21C C24C 120.2 . . ?
C37C C21C C24C 108.3 . . ?
C16C C22C C39C 119.9 . . ?
C16C C22C C52C 120.6 . . ?
C39C C22C C52C 108.1 . . ?
C37C C23C C44C 104.9 . . ?
C37C C23C C6C 126.9 . . ?
C44C C23C C6C 125.8 . . ?
C37C C23C C29C 115.6 . . ?
C44C C23C C29C 114.8 . . ?
C6C C23C C29C 58.9 . . ?
C41C C24C C44C 121.4 . . ?
C41C C24C C21C 120.0 . . ?
C44C C24C C21C 108.8 . . ?
C46C C25C C39C 120.2 . . ?
C46C C25C C56C 120.7 . . ?
C39C C25C C56C 108.2 . . ?
C68C C26C C70C 120.1 . . ?
C68C C26C C19C 120.4 . . ?
C70C C26C C19C 108.3 . . ?
C37C C27C C40C 119.5 . . ?
C37C C27C C64C 121.2 . . ?
C40C C27C C64C 107.3 . . ?
C70C C28C C61C 120.2 . . ?
C70C C28C C31C 119.7 . . ?
C61C C28C C31C 108.0 . . ?
C30C C29C C54C 104.9 . . ?
C30C C29C C6C 126.2 . . ?
C54C C29C C6C 126.3 . . ?
C30C C29C C23C 115.2 . . ?
C54C C29C C23C 114.8 . . ?
C6C C29C C23C 60.0 . . ?
C52C C30C C36C 119.4 . . ?
C52C C30C C29C 123.6 . . ?
C36C C30C C29C 108.3 . . ?
C17C C31C C28C 119.7 . . ?
C17C C31C C59C 120.3 . . ?
C28C C31C C59C 107.7 . . ?
C53C C32C C66C 120.9 . . ?
C53C C32C C72C 120.5 . . ?
C66C C32C C72C 107.1 . . ?
C61C C33C C66C 121.4 . . ?
C61C C33C C34C 120.0 . . ?
C66C C33C C34C 106.7 . . ?
C20C C34C C72C 119.7 . . ?
C20C C34C C33C 120.1 . . ?
C72C C34C C33C 108.3 . . ?
C60C C35C C20C 120.1 . . ?
C60C C35C C38C 119.5 . . ?
C20C C35C C38C 108.4 . . ?
C51C C36C C30C 121.2 . . ?
C51C C36C C65C 120.1 . . ?
C30C C36C C65C 108.8 . . ?
C27C C37C C21C 119.2 . . ?
C27C C37C C23C 123.3 . . ?
C21C C37C C23C 108.6 . . ?
C14C C38C C67C 120.3 . . ?
C14C C38C C35C 120.3 . . ?
C67C C38C C35C 107.8 . . ?
C19C C39C C22C 120.0 . . ?
C19C C39C C25C 119.9 . . ?
C22C C39C C25C 108.5 . . ?
C62C C40C C27C 120.7 . . ?
C62C C40C C14C 119.5 . . ?
C27C C40C C14C 108.5 . . ?
C24C C41C C46C 119.2 . . ?
C24C C41C C57C 119.7 . . ?
C46C C41C C57C 108.5 . . ?
C58C C42C C51C 120.4 . . ?
C58C C42C C53C 120.7 . . ?
C51C C42C C53C 106.5 . . ?
C15C C43C C20C 120.2 . . ?
C15C C43C C67C 121.0 . . ?
C20C C43C C67C 107.3 . . ?
C56C C44C C24C 119.3 . . ?
C56C C44C C23C 123.8 . . ?
C24C C44C C23C 108.0 . . ?
C72C C45C C60C 119.9 . . ?
C72C C45C C58C 120.7 . . ?
C60C C45C C58C 107.7 . . ?
C25C C46C C41C 119.7 . . ?
C25C C46C C68C 120.0 . . ?
C41C C46C C68C 108.0 . . ?
C21C C47C C62C 119.5 . . ?
C21C C47C C50C 119.7 . . ?
C62C C47C C50C 108.6 . . ?
C66C C48C C49C 120.0 . . ?
C66C C48C C70C 121.5 . . ?
C49C C48C C70C 106.9 . . ?
C69C C49C C19C 120.3 . . ?
C69C C49C C48C 119.9 . . ?
C19C C49C C48C 108.1 . . ?
C57C C50C C63C 120.3 . . ?
C57C C50C C47C 120.1 . . ?
C63C C50C C47C 107.9 . . ?
C36C C51C C16C 119.4 . . ?
C36C C51C C42C 119.7 . . ?
C16C C51C C42C 108.6 . . ?
C30C C52C C22C 119.8 . . ?
C30C C52C C56C 120.8 . . ?
C22C C52C C56C 107.7 . . ?
C32C C53C C69C 119.9 . . ?
C32C C53C C42C 119.2 . . ?
C69C C53C C42C 109.0 . . ?
C64C C54C C65C 119.5 . . ?
C64C C54C C29C 123.6 . . ?
C65C C54C C29C 108.1 . . ?
C67C C55C C62C 120.4 . . ?
C67C C55C C63C 120.6 . . ?
C62C C55C C63C 106.8 . . ?
C44C C56C C25C 119.7 . . ?
C44C C56C C52C 120.8 . . ?
C25C C56C C52C 107.5 . . ?
C50C C57C C41C 120.3 . . ?
C50C C57C C17C 121.3 . . ?
C41C C57C C17C 106.7 . . ?
C42C C58C C45C 119.4 . . ?
C42C C58C C71C 119.6 . . ?
C45C C58C C71C 107.9 . . ?
C63C C59C C15C 120.0 . . ?
C63C C59C C31C 119.8 . . ?
C15C C59C C31C 108.2 . . ?
C35C C60C C45C 119.9 . . ?
C35C C60C C13C 120.5 . . ?
C45C C60C C13C 108.1 . . ?
C33C C61C C28C 119.8 . . ?
C33C C61C C15C 119.9 . . ?
C28C C61C C15C 108.4 . . ?
C40C C62C C47C 119.5 . . ?
C40C C62C C55C 119.6 . . ?
C47C C62C C55C 108.4 . . ?
C59C C63C C50C 119.8 . . ?
C59C C63C C55C 119.5 . . ?
C50C C63C C55C 108.2 . . ?
C54C C64C C18C 119.9 . . ?
C54C C64C C27C 120.5 . . ?
C18C C64C C27C 107.3 . . ?
C71C C65C C54C 121.0 . . ?
C71C C65C C36C 120.2 . . ?
C54C C65C C36C 108.4 . . ?
C48C C66C C32C 119.2 . . ?
C48C C66C C33C 118.4 . . ?
C32C C66C C33C 109.9 . . ?
C55C C67C C38C 120.0 . . ?
C55C C67C C43C 119.0 . . ?
C38C C67C C43C 108.7 . . ?
C26C C68C C17C 121.0 . . ?
C26C C68C C46C 119.8 . . ?
C17C C68C C46C 107.5 . . ?
C49C C69C C53C 120.0 . . ?
C49C C69C C16C 119.9 . . ?
C53C C69C C16C 107.9 . . ?
C28C C70C C26C 120.0 . . ?
C28C C70C C48C 118.7 . . ?
C26C C70C C48C 108.7 . . ?
C65C C71C C13C 119.3 . . ?
C65C C71C C58C 120.1 . . ?
C13C C71C C58C 108.3 . . ?
C45C C72C C34C 120.2 . . ?
C45C C72C C32C 119.5 . . ?
C34C C72C C32C 107.9 . . ?
 
loop_
 _geom_torsion_atom_site_label_1
 _geom_torsion_atom_site_label_2
 _geom_torsion_atom_site_label_3
 _geom_torsion_atom_site_label_4
 _geom_torsion
 _geom_torsion_site_symmetry_1
 _geom_torsion_site_symmetry_2
 _geom_torsion_site_symmetry_3
 _geom_torsion_site_symmetry_4
 _geom_torsion_publ_flag
C1A O1A C2A O2A 89.909(0) . . . . ?
C1A O1A C2A C3A -68.987(0) . . . . ?
O2A C2A C3A C4A 164.072(0) . . . . ?
O1A C2A C3A C4A -38.2 . . . . ?
C2A C3A C4A C5A -24.2 . . . . ?
C3A C4A C5A C6A 169.4 . . . . ?
C4A C5A C6A C29A 139.8 . . . . ?
C4A C5A C6A C23A -146.6 . . . . ?
C4A C5A C6A C7A 2.4 . . . . ?
C29A C6A C7A C8A -50.8 . . . . ?
C23A C6A C7A C8A -129.8 . . . . ?
C5A C6A C7A C8A 80.8 . . . . ?
C29A C6A C7A C12A 133.0 . . . . ?
C23A C6A C7A C12A 54.0 . . . . ?
C5A C6A C7A C12A -95.4 . . . . ?
C12A C7A C8A C9A 0.0 . . . . ?
C6A C7A C8A C9A -176.1 . . . . ?
C7A C8A C9A C10A 0.0 . . . . ?
C8A C9A C10A C11A 0.0 . . . . ?
C9A C10A C11A C12A 0.0 . . . . ?
C10A C11A C12A C7A 0.0 . . . . ?
C8A C7A C12A C11A 0.0 . . . . ?
C6A C7A C12A C11A 176.2 . . . . ?
C71A C13A C18A C64A 1.0 . . . . ?
C60A C13A C18A C64A 139.2 . . . . ?
C71A C13A C18A C14A -138.6 . . . . ?
C60A C13A C18A C14A -0.5 . . . . ?
C38A C14A C18A C13A -0.1 . . . . ?
C40A C14A C18A C13A 143.3 . . . . ?
C38A C14A C18A C64A -143.9 . . . . ?
C40A C14A C18A C64A -0.6 . . . . ?
C51A C16A C22A C39A 137.8 . . . . ?
C69A C16A C22A C39A 0.4 . . . . ?
C51A C16A C22A C52A -1.1 . . . . ?
C69A C16A C22A C52A -138.5 . . . . ?
C29A C6A C23A C37A -98.4 . . . . ?
C7A C6A C23A C37A 15.6 . . . . ?
C5A C6A C23A C37A 162.1 . . . . ?
C29A C6A C23A C44A 97.7 . . . . ?
C7A C6A C23A C44A -148.4 . . . . ?
C5A C6A C23A C44A -1.8 . . . . ?
C7A C6A C23A C29A 113.9 . . . . ?
C5A C6A C23A C29A -99.5 . . . . ?
C47A C21A C24A C41A -0.3 . . . . ?
C37A C21A C24A C41A -146.1 . . . . ?
C47A C21A C24A C44A 145.5 . . . . ?
C37A C21A C24A C44A -0.3 . . . . ?
C39A C19A C26A C68A -0.6 . . . . ?
C49A C19A C26A C68A -143.0 . . . . ?
C39A C19A C26A C70A 142.7 . . . . ?
C49A C19A C26A C70A 0.4 . . . . ?
C23A C6A C29A C54A 98.4 . . . . ?
C7A C6A C29A C54A -13.0 . . . . ?
C5A C6A C29A C54A -145.5 . . . . ?
C23A C6A C29A C30A -98.5 . . . . ?
C7A C6A C29A C30A 150.0 . . . . ?
C5A C6A C29A C30A 17.5 . . . . ?
C7A C6A C29A C23A -111.5 . . . . ?
C5A C6A C29A C23A 116.0 . . . . ?
C37A C23A C29A C6A 118.8 . . . . ?
C44A C23A C29A C6A -118.8 . . . . ?
C37A C23A C29A C54A 0.0 . . . . ?
C44A C23A C29A C54A 122.4 . . . . ?
C6A C23A C29A C54A -118.7 . . . . ?
C37A C23A C29A C30A -122.1 . . . . ?
C44A C23A C29A C30A 0.3 . . . . ?
C6A C23A C29A C30A 119.1 . . . . ?
C6A C29A C30A C52A 59.0 . . . . ?
C54A C29A C30A C52A -135.1 . . . . ?
C23A C29A C30A C52A -7.9 . . . . ?
C6A C29A C30A C36A -154.0 . . . . ?
C54A C29A C30A C36A 12.0 . . . . ?
C23A C29A C30A C36A 139.2 . . . . ?
C68A C17A C31A C28A 0.4 . . . . ?
C57A C17A C31A C28A 137.9 . . . . ?
C68A C17A C31A C59A -137.5 . . . . ?
C57A C17A C31A C59A 0.0 . . . . ?
C70A C28A C31A C17A -0.2 . . . . ?
C61A C28A C31A C17A -142.6 . . . . ?
C70A C28A C31A C59A 142.3 . . . . ?
C61A C28A C31A C59A 0.0 . . . . ?
C35A C20A C34A C72A -0.7 . . . . ?
C43A C20A C34A C72A -138.3 . . . . ?
C35A C20A C34A C33A 137.6 . . . . ?
C43A C20A C34A C33A 0.1 . . . . ?
C61A C33A C34A C20A 0.1 . . . . ?
C66A C33A C34A C20A -142.9 . . . . ?
C61A C33A C34A C72A 142.9 . . . . ?
C66A C33A C34A C72A -0.2 . . . . ?
C34A C20A C35A C60A 0.4 . . . . ?
C43A C20A C35A C60A 142.5 . . . . ?
C34A C20A C35A C38A -142.1 . . . . ?
C43A C20A C35A C38A 0.1 . . . . ?
C52A C30A C36A C51A -4.6 . . . . ?
C29A C30A C36A C51A -153.2 . . . . ?
C52A C30A C36A C65A 141.0 . . . . ?
C29A C30A C36A C65A -7.6 . . . . ?
C40A C27A C37A C21A 2.5 . . . . ?
C64A C27A C37A C21A -135.5 . . . . ?
C40A C27A C37A C23A 146.1 . . . . ?
C64A C27A C37A C23A 8.2 . . . . ?
C47A C21A C37A C27A -4.0 . . . . ?
C24A C21A C37A C27A 141.3 . . . . ?
C47A C21A C37A C23A -152.5 . . . . ?
C24A C21A C37A C23A -7.2 . . . . ?
C44A C23A C37A C27A -135.3 . . . . ?
C6A C23A C37A C27A 57.9 . . . . ?
C29A C23A C37A C27A -7.7 . . . . ?
C44A C23A C37A C21A 11.6 . . . . ?
C6A C23A C37A C21A -155.2 . . . . ?
C29A C23A C37A C21A 139.2 . . . . ?
C18A C14A C38A C67A 139.2 . . . . ?
C40A C14A C38A C67A 0.3 . . . . ?
C18A C14A C38A C35A 0.4 . . . . ?
C40A C14A C38A C35A -138.4 . . . . ?
C60A C35A C38A C14A -0.2 . . . . ?
C20A C35A C38A C14A 142.4 . . . . ?
C60A C35A C38A C67A -143.5 . . . . ?
C20A C35A C38A C67A -0.9 . . . . ?
C49A C19A C39A C22A -0.8 . . . . ?
C26A C19A C39A C22A -138.8 . . . . ?
C49A C19A C39A C25A 138.5 . . . . ?
C26A C19A C39A C25A 0.5 . . . . ?
C16A C22A C39A C19A 0.3 . . . . ?
C52A C22A C39A C19A 143.7 . . . . ?
C16A C22A C39A C25A -143.0 . . . . ?
C52A C22A C39A C25A 0.4 . . . . ?
C46A C25A C39A C19A 0.1 . . . . ?
C56A C25A C39A C19A -144.2 . . . . ?
C46A C25A C39A C22A 143.6 . . . . ?
C56A C25A C39A C22A -0.6 . . . . ?
C37A C27A C40A C62A 0.3 . . . . ?
C64A C27A C40A C62A 143.3 . . . . ?
C37A C27A C40A C14A -143.0 . . . . ?
C64A C27A C40A C14A 0.0 . . . . ?
C38A C14A C40A C62A -0.1 . . . . ?
C18A C14A C40A C62A -143.4 . . . . ?
C38A C14A C40A C27A 143.6 . . . . ?
C18A C14A C40A C27A 0.4 . . . . ?
C44A C24A C41A C46A -2.8 . . . . ?
C21A C24A C41A C46A 138.6 . . . . ?
C44A C24A C41A C57A -140.6 . . . . ?
C21A C24A C41A C57A 0.8 . . . . ?
C59A C15A C43A C20A 138.5 . . . . ?
C61A C15A C43A C20A 0.7 . . . . ?
C59A C15A C43A C67A -0.2 . . . . ?
C61A C15A C43A C67A -138.0 . . . . ?
C34A C20A C43A C15A -0.5 . . . . ?
C35A C20A C43A C15A -142.8 . . . . ?
C34A C20A C43A C67A 143.0 . . . . ?
C35A C20A C43A C67A 0.7 . . . . ?
C41A C24A C44A C56A 3.9 . . . . ?
C21A C24A C44A C56A -141.3 . . . . ?
C41A C24A C44A C23A 152.9 . . . . ?
C21A C24A C44A C23A 7.7 . . . . ?
C37A C23A C44A C56A 135.5 . . . . ?
C6A C23A C44A C56A -57.8 . . . . ?
C29A C23A C44A C56A 7.5 . . . . ?
C37A C23A C44A C24A -11.7 . . . . ?
C6A C23A C44A C24A 155.1 . . . . ?
C29A C23A C44A C24A -139.7 . . . . ?
C39A C25A C46A C41A -138.1 . . . . ?
C56A C25A C46A C41A 1.6 . . . . ?
C39A C25A C46A C68A -0.6 . . . . ?
C56A C25A C46A C68A 139.1 . . . . ?
C24A C41A C46A C25A 0.1 . . . . ?
C57A C41A C46A C25A 142.0 . . . . ?
C24A C41A C46A C68A -142.1 . . . . ?
C57A C41A C46A C68A -0.2 . . . . ?
C37A C21A C47A C62A 2.6 . . . . ?
C24A C21A C47A C62A -138.7 . . . . ?
C37A C21A C47A C50A 141.0 . . . . ?
C24A C21A C47A C50A -0.3 . . . . ?
C39A C19A C49A C69A 0.6 . . . . ?
C26A C19A C49A C69A 143.1 . . . . ?
C39A C19A C49A C48A -142.2 . . . . ?
C26A C19A C49A C48A 0.3 . . . . ?
C66A C48A C49A C69A -0.3 . . . . ?
C70A C48A C49A C69A -143.8 . . . . ?
C66A C48A C49A C19A 142.6 . . . . ?
C70A C48A C49A C19A -0.8 . . . . ?
C21A C47A C50A C57A 0.4 . . . . ?
C62A C47A C50A C57A 142.8 . . . . ?
C21A C47A C50A C63A -142.5 . . . . ?
C62A C47A C50A C63A -0.2 . . . . ?
C30A C36A C51A C16A 3.2 . . . . ?
C65A C36A C51A C16A -138.6 . . . . ?
C30A C36A C51A C42A 141.1 . . . . ?
C65A C36A C51A C42A -0.7 . . . . ?
C22A C16A C51A C36A -0.4 . . . . ?
C69A C16A C51A C36A 141.6 . . . . ?
C22A C16A C51A C42A -142.2 . . . . ?
C69A C16A C51A C42A -0.2 . . . . ?
C58A C42A C51A C36A 0.7 . . . . ?
C53A C42A C51A C36A -142.0 . . . . ?
C58A C42A C51A C16A 142.8 . . . . ?
C53A C42A C51A C16A 0.1 . . . . ?
C36A C30A C52A C22A 3.1 . . . . ?
C29A C30A C52A C22A 146.6 . . . . ?
C36A C30A C52A C56A -135.4 . . . . ?
C29A C30A C52A C56A 8.1 . . . . ?
C16A C22A C52A C30A -0.3 . . . . ?
C39A C22A C52A C30A -143.4 . . . . ?
C16A C22A C52A C56A 143.2 . . . . ?
C39A C22A C52A C56A 0.1 . . . . ?
C66A C32A C53A C69A -0.3 . . . . ?
C72A C32A C53A C69A 138.0 . . . . ?
C66A C32A C53A C42A -138.6 . . . . ?
C72A C32A C53A C42A -0.4 . . . . ?
C58A C42A C53A C32A 0.1 . . . . ?
C51A C42A C53A C32A 142.8 . . . . ?
C58A C42A C53A C69A -142.5 . . . . ?
C51A C42A C53A C69A 0.1 . . . . ?
C6A C29A C54A C64A -58.9 . . . . ?
C30A C29A C54A C64A 135.1 . . . . ?
C23A C29A C54A C64A 7.7 . . . . ?
C6A C29A C54A C65A 154.0 . . . . ?
C30A C29A C54A C65A -12.0 . . . . ?
C23A C29A C54A C65A -139.4 . . . . ?
C24A C44A C56A C25A -2.2 . . . . ?
C23A C44A C56A C25A -146.1 . . . . ?
C24A C44A C56A C52A 135.8 . . . . ?
C23A C44A C56A C52A -8.0 . . . . ?
C46A C25A C56A C44A -0.5 . . . . ?
C39A C25A C56A C44A 143.5 . . . . ?
C46A C25A C56A C52A -143.3 . . . . ?
C39A C25A C56A C52A 0.7 . . . . ?
C30A C52A C56A C44A 0.0 . . . . ?
C22A C52A C56A C44A -142.9 . . . . ?
C30A C52A C56A C25A 142.4 . . . . ?
C22A C52A C56A C25A -0.5 . . . . ?
C63A C50A C57A C17A 0.2 . . . . ?
C47A C50A C57A C17A -138.3 . . . . ?
C63A C50A C57A C41A 138.6 . . . . ?
C47A C50A C57A C41A 0.1 . . . . ?
C31A C17A C57A C50A 0.0 . . . . ?
C68A C17A C57A C50A 141.4 . . . . ?
C31A C17A C57A C41A -143.2 . . . . ?
C68A C17A C57A C41A -1.9 . . . . ?
C24A C41A C57A C50A -0.7 . . . . ?
C46A C41A C57A C50A -142.4 . . . . ?
C24A C41A C57A C17A 142.9 . . . . ?
C46A C41A C57A C17A 1.2 . . . . ?
C51A C42A C58A C71A -0.4 . . . . ?
C53A C42A C58A C71A 137.1 . . . . ?
C51A C42A C58A C45A -136.8 . . . . ?
C53A C42A C58A C45A 0.6 . . . . ?
C72A C45A C58A C42A -1.1 . . . . ?
C60A C45A C58A C42A 141.7 . . . . ?
C72A C45A C58A C71A -142.2 . . . . ?
C60A C45A C58A C71A 0.6 . . . . ?
C43A C15A C59A C63A 0.4 . . . . ?
C61A C15A C59A C63A 142.6 . . . . ?
C43A C15A C59A C31A -142.1 . . . . ?
C61A C15A C59A C31A 0.0 . . . . ?
C17A C31A C59A C63A -0.2 . . . . ?
C28A C31A C59A C63A -142.5 . . . . ?
C17A C31A C59A C15A 142.3 . . . . ?
C28A C31A C59A C15A 0.0 . . . . ?
C38A C35A C60A C45A 138.7 . . . . ?
C20A C35A C60A C45A 0.4 . . . . ?
C38A C35A C60A C13A -0.4 . . . . ?
C20A C35A C60A C13A -138.7 . . . . ?
C72A C45A C60A C35A -0.8 . . . . ?
C58A C45A C60A C35A -143.9 . . . . ?
C72A C45A C60A C13A 142.9 . . . . ?
C58A C45A C60A C13A -0.3 . . . . ?
C18A C13A C60A C35A 0.7 . . . . ?
C71A C13A C60A C35A 143.2 . . . . ?
C18A C13A C60A C45A -142.7 . . . . ?
C71A C13A C60A C45A -0.2 . . . . ?
C66A C33A C61A C28A -0.8 . . . . ?
C34A C33A C61A C28A -138.4 . . . . ?
C66A C33A C61A C15A 137.7 . . . . ?
C34A C33A C61A C15A 0.0 . . . . ?
C70A C28A C61A C33A 0.7 . . . . ?
C31A C28A C61A C33A 142.9 . . . . ?
C70A C28A C61A C15A -142.2 . . . . ?
C31A C28A C61A C15A 0.0 . . . . ?
C43A C15A C61A C33A -0.5 . . . . ?
C59A C15A C61A C33A -142.8 . . . . ?
C43A C15A C61A C28A 142.3 . . . . ?
C59A C15A C61A C28A 0.0 . . . . ?
C27A C40A C62A C47A -1.7 . . . . ?
C14A C40A C62A C47A 137.7 . . . . ?
C27A C40A C62A C55A -139.5 . . . . ?
C14A C40A C62A C55A -0.1 . . . . ?
C21A C47A C62A C40A 0.2 . . . . ?
C50A C47A C62A C40A -142.2 . . . . ?
C21A C47A C62A C55A 142.2 . . . . ?
C50A C47A C62A C55A -0.3 . . . . ?
C67A C55A C62A C40A 0.1 . . . . ?
C63A C55A C62A C40A 142.8 . . . . ?
C67A C55A C62A C47A -142.0 . . . . ?
C63A C55A C62A C47A 0.7 . . . . ?
C15A C59A C63A C50A -137.7 . . . . ?
C31A C59A C63A C50A 0.4 . . . . ?
C15A C59A C63A C55A -0.3 . . . . ?
C31A C59A C63A C55A 137.9 . . . . ?
C57A C50A C63A C59A -0.5 . . . . ?
C47A C50A C63A C59A 142.5 . . . . ?
C57A C50A C63A C55A -142.3 . . . . ?
C47A C50A C63A C55A 0.7 . . . . ?
C67A C55A C63A C59A 0.0 . . . . ?
C62A C55A C63A C59A -142.7 . . . . ?
C67A C55A C63A C50A 141.9 . . . . ?
C62A C55A C63A C50A -0.8 . . . . ?
C65A C54A C64A C18A -2.0 . . . . ?
C29A C54A C64A C18A -145.5 . . . . ?
C65A C54A C64A C27A 135.5 . . . . ?
C29A C54A C64A C27A -8.0 . . . . ?
C13A C18A C64A C54A -0.6 . . . . ?
C14A C18A C64A C54A 143.0 . . . . ?
C13A C18A C64A C27A -142.9 . . . . ?
C14A C18A C64A C27A 0.6 . . . . ?
C37A C27A C64A C54A -0.1 . . . . ?
C40A C27A C64A C54A -142.5 . . . . ?
C37A C27A C64A C18A 142.0 . . . . ?
C40A C27A C64A C18A -0.3 . . . . ?
C51A C36A C65A C71A 0.4 . . . . ?
C30A C36A C65A C71A -145.4 . . . . ?
C51A C36A C65A C54A 145.8 . . . . ?
C30A C36A C65A C54A -0.1 . . . . ?
C64A C54A C65A C71A 4.1 . . . . ?
C29A C54A C65A C71A 152.8 . . . . ?
C64A C54A C65A C36A -141.0 . . . . ?
C29A C54A C65A C36A 7.7 . . . . ?
C49A C48A C66A C32A 0.1 . . . . ?
C70A C48A C66A C32A 138.4 . . . . ?
C49A C48A C66A C33A -138.7 . . . . ?
C70A C48A C66A C33A -0.4 . . . . ?
C53A C32A C66A C48A 0.2 . . . . ?
C72A C32A C66A C48A -143.1 . . . . ?
C53A C32A C66A C33A 142.2 . . . . ?
C72A C32A C66A C33A -1.1 . . . . ?
C61A C33A C66A C48A 0.6 . . . . ?
C34A C33A C66A C48A 143.0 . . . . ?
C61A C33A C66A C32A -141.6 . . . . ?
C34A C33A C66A C32A 0.8 . . . . ?
C62A C55A C67A C38A 0.1 . . . . ?
C63A C55A C67A C38A -137.5 . . . . ?
C62A C55A C67A C43A 137.8 . . . . ?
C63A C55A C67A C43A 0.2 . . . . ?
C14A C38A C67A C55A -0.3 . . . . ?
C35A C38A C67A C55A 142.9 . . . . ?
C14A C38A C67A C43A -142.0 . . . . ?
C35A C38A C67A C43A 1.3 . . . . ?
C15A C43A C67A C55A 0.0 . . . . ?
C20A C43A C67A C55A -143.3 . . . . ?
C15A C43A C67A C38A 142.0 . . . . ?
C20A C43A C67A C38A -1.3 . . . . ?
C70A C26A C68A C17A -0.7 . . . . ?
C19A C26A C68A C17A 138.5 . . . . ?
C70A C26A C68A C46A -139.0 . . . . ?
C19A C26A C68A C46A 0.1 . . . . ?
C31A C17A C68A C26A 0.1 . . . . ?
C57A C17A C68A C26A -140.9 . . . . ?
C31A C17A C68A C46A 142.8 . . . . ?
C57A C17A C68A C46A 1.8 . . . . ?
C25A C46A C68A C26A 0.5 . . . . ?
C41A C46A C68A C26A 142.4 . . . . ?
C25A C46A C68A C17A -142.9 . . . . ?
C41A C46A C68A C17A -1.0 . . . . ?
C19A C49A C69A C53A -138.2 . . . . ?
C48A C49A C69A C53A 0.1 . . . . ?
C19A C49A C69A C16A 0.1 . . . . ?
C48A C49A C69A C16A 138.4 . . . . ?
C32A C53A C69A C49A 0.1 . . . . ?
C42A C53A C69A C49A 142.3 . . . . ?
C32A C53A C69A C16A -142.5 . . . . ?
C42A C53A C69A C16A -0.3 . . . . ?
C22A C16A C69A C49A -0.6 . . . . ?
C51A C16A C69A C49A -142.2 . . . . ?
C22A C16A C69A C53A 142.0 . . . . ?
C51A C16A C69A C53A 0.3 . . . . ?
C61A C28A C70A C26A 137.4 . . . . ?
C31A C28A C70A C26A -0.4 . . . . ?
C61A C28A C70A C48A -0.4 . . . . ?
C31A C28A C70A C48A -138.2 . . . . ?
C68A C26A C70A C28A 0.8 . . . . ?
C19A C26A C70A C28A -142.7 . . . . ?
C68A C26A C70A C48A 142.6 . . . . ?
C19A C26A C70A C48A -1.0 . . . . ?
C66A C48A C70A C28A 0.3 . . . . ?
C49A C48A C70A C28A 143.3 . . . . ?
C66A C48A C70A C26A -141.8 . . . . ?
C49A C48A C70A C26A 1.1 . . . . ?
C36A C65A C71A C13A 137.5 . . . . ?
C54A C65A C71A C13A -3.6 . . . . ?
C36A C65A C71A C58A -0.1 . . . . ?
C54A C65A C71A C58A -141.2 . . . . ?
C18A C13A C71A C65A 1.0 . . . . ?
C60A C13A C71A C65A -141.4 . . . . ?
C18A C13A C71A C58A 143.0 . . . . ?
C60A C13A C71A C58A 0.6 . . . . ?
C42A C58A C71A C65A 0.1 . . . . ?
C45A C58A C71A C65A 141.0 . . . . ?
C42A C58A C71A C13A -141.6 . . . . ?
C45A C58A C71A C13A -0.8 . . . . ?
C60A C45A C72A C34A 0.4 . . . . ?
C58A C45A C72A C34A 138.7 . . . . ?
C60A C45A C72A C32A -137.4 . . . . ?
C58A C45A C72A C32A 0.9 . . . . ?
C20A C34A C72A C45A 0.3 . . . . ?
C33A C34A C72A C45A -142.5 . . . . ?
C20A C34A C72A C32A 142.3 . . . . ?
C33A C34A C72A C32A -0.5 . . . . ?
C53A C32A C72A C45A -0.1 . . . . ?
C66A C32A C72A C45A 143.3 . . . . ?
C53A C32A C72A C34A -142.4 . . . . ?
C66A C32A C72A C34A 1.0 . . . . ?
C1B O1B C2B O2B 93.0 . . . . ?
C1B O1B C2B C3B -74.5 . . . . ?
O2B C2B C3B C4B 76.4 . . . . ?
O1B C2B C3B C4B -116.9 . . . . ?
C2B C3B C4B C5B 5.2 . . . . ?
C3B C4B C5B C6B -90.4 . . . . ?
C4B C5B C6B C23B -137.2 . . . . ?
C4B C5B C6B C29B 146.4 . . . . ?
C4B C5B C6B C7B 24.8 . . . . ?
C23B C6B C7B C8B -64.7 . . . . ?
C5B C6B C7B C8B 141.4 . . . . ?
C29B C6B C7B C8B 27.8 . . . . ?
C23B C6B C7B C12B 91.8 . . . . ?
C5B C6B C7B C12B -62.1 . . . . ?
C29B C6B C7B C12B -175.8 . . . . ?
C12B C7B C8B C9B 0.0 . . . . ?
C6B C7B C8B C9B 155.8 . . . . ?
C7B C8B C9B C10B 0.0 . . . . ?
C8B C9B C10B C11B 0.0 . . . . ?
C9B C10B C11B C12B 0.0 . . . . ?
C10B C11B C12B C7B 0.0 . . . . ?
C8B C7B C12B C11B 0.0 . . . . ?
C6B C7B C12B C11B -156.1 . . . . ?
C71B C13B C18B C64B 1.0 . . . . ?
C60B C13B C18B C64B 138.8 . . . . ?
C71B C13B C18B C14B -138.7 . . . . ?
C60B C13B C18B C14B -0.9 . . . . ?
C38B C14B C18B C13B 0.3 . . . . ?
C40B C14B C18B C13B 143.3 . . . . ?
C38B C14B C18B C64B -143.7 . . . . ?
C40B C14B C18B C64B -0.6 . . . . ?
C51B C16B C22B C39B 137.7 . . . . ?
C69B C16B C22B C39B 0.6 . . . . ?
C51B C16B C22B C52B -1.5 . . . . ?
C69B C16B C22B C52B -138.6 . . . . ?
C5B C6B C23B C37B 154.5 . . . . ?
C29B C6B C23B C37B -105.3 . . . . ?
C7B C6B C23B C37B 4.4 . . . . ?
C5B C6B C23B C44B -2.5 . . . . ?
C29B C6B C23B C44B 97.6 . . . . ?
C7B C6B C23B C44B -152.6 . . . . ?
C5B C6B C23B C29B -100.2 . . . . ?
C7B C6B C23B C29B 109.7 . . . . ?
C47B C21B C24B C41B -0.3 . . . . ?
C37B C21B C24B C41B -146.2 . . . . ?
C47B C21B C24B C44B 145.6 . . . . ?
C37B C21B C24B C44B -0.3 . . . . ?
C39B C19B C26B C68B -1.0 . . . . ?
C49B C19B C26B C68B -143.0 . . . . ?
C39B C19B C26B C70B 143.0 . . . . ?
C49B C19B C26B C70B 1.0 . . . . ?
C23B C6B C29B C30B -85.8 . . . . ?
C5B C6B C29B C30B 28.6 . . . . ?
C7B C6B C29B C30B 135.1 . . . . ?
C23B C6B C29B C54B 98.3 . . . . ?
C5B C6B C29B C54B -147.3 . . . . ?
C7B C6B C29B C54B -40.8 . . . . ?
C5B C6B C29B C23B 114.4 . . . . ?
C7B C6B C29B C23B -139.1 . . . . ?
C6B C23B C29B C30B 128.8 . . . . ?
C37B C23B C29B C30B -122.1 . . . . ?
C44B C23B C29B C30B 0.4 . . . . ?
C6B C23B C29B C54B -109.1 . . . . ?
C37B C23B C29B C54B 0.1 . . . . ?
C44B C23B C29B C54B 122.6 . . . . ?
C37B C23B C29B C6B 109.2 . . . . ?
C44B C23B C29B C6B -128.4 . . . . ?
C54B C29B C30B C52B -135.2 . . . . ?
C6B C29B C30B C52B 48.5 . . . . ?
C23B C29B C30B C52B -7.8 . . . . ?
C54B C29B C30B C36B 11.9 . . . . ?
C6B C29B C30B C36B -164.4 . . . . ?
C23B C29B C30B C36B 139.2 . . . . ?
C68B C17B C31B C59B -137.4 . . . . ?
C57B C17B C31B C59B -0.1 . . . . ?
C68B C17B C31B C28B 0.5 . . . . ?
C57B C17B C31B C28B 137.8 . . . . ?
C70B C28B C31B C17B -0.1 . . . . ?
C61B C28B C31B C17B -142.5 . . . . ?
C70B C28B C31B C59B 142.4 . . . . ?
C61B C28B C31B C59B 0.0 . . . . ?
C35B C20B C34B C72B -0.3 . . . . ?
C43B C20B C34B C72B -138.3 . . . . ?
C35B C20B C34B C33B 137.7 . . . . ?
C43B C20B C34B C33B -0.3 . . . . ?
C61B C33B C34B C20B 0.3 . . . . ?
C66B C33B C34B C20B -142.8 . . . . ?
C61B C33B C34B C72B 142.6 . . . . ?
C66B C33B C34B C72B -0.5 . . . . ?
C34B C20B C35B C60B -0.1 . . . . ?
C43B C20B C35B C60B 142.4 . . . . ?
C34B C20B C35B C38B -142.3 . . . . ?
C43B C20B C35B C38B 0.3 . . . . ?
C52B C30B C36B C51B -4.4 . . . . ?
C29B C30B C36B C51B -153.2 . . . . ?
C52B C30B C36B C65B 141.3 . . . . ?
C29B C30B C36B C65B -7.5 . . . . ?
C40B C27B C37B C21B 2.5 . . . . ?
C64B C27B C37B C21B -135.4 . . . . ?
C40B C27B C37B C23B 146.2 . . . . ?
C64B C27B C37B C23B 8.3 . . . . ?
C47B C21B C37B C27B -4.2 . . . . ?
C24B C21B C37B C27B 141.3 . . . . ?
C47B C21B C37B C23B -152.7 . . . . ?
C24B C21B C37B C23B -7.2 . . . . ?
C6B C23B C37B C27B 61.4 . . . . ?
C44B C23B C37B C27B -135.4 . . . . ?
C29B C23B C37B C27B -7.8 . . . . ?
C6B C23B C37B C21B -151.6 . . . . ?
C44B C23B C37B C21B 11.5 . . . . ?
C29B C23B C37B C21B 139.1 . . . . ?
C18B C14B C38B C67B 139.0 . . . . ?
C40B C14B C38B C67B 0.4 . . . . ?
C18B C14B C38B C35B 0.1 . . . . ?
C40B C14B C38B C35B -138.5 . . . . ?
C60B C35B C38B C14B 0.1 . . . . ?
C20B C35B C38B C14B 142.5 . . . . ?
C60B C35B C38B C67B -143.5 . . . . ?
C20B C35B C38B C67B -1.0 . . . . ?
C49B C19B C39B C22B -1.0 . . . . ?
C26B C19B C39B C22B -138.6 . . . . ?
C49B C19B C39B C25B 138.4 . . . . ?
C26B C19B C39B C25B 0.8 . . . . ?
C16B C22B C39B C19B 0.2 . . . . ?
C52B C22B C39B C19B 143.9 . . . . ?
C16B C22B C39B C25B -143.4 . . . . ?
C52B C22B C39B C25B 0.3 . . . . ?
C46B C25B C39B C19B -0.1 . . . . ?
C56B C25B C39B C19B -144.0 . . . . ?
C46B C25B C39B C22B 143.5 . . . . ?
C56B C25B C39B C22B -0.4 . . . . ?
C38B C14B C40B C62B -0.4 . . . . ?
C18B C14B C40B C62B -143.5 . . . . ?
C38B C14B C40B C27B 143.6 . . . . ?
C18B C14B C40B C27B 0.4 . . . . ?
C37B C27B C40B C62B 0.4 . . . . ?
C64B C27B C40B C62B 143.5 . . . . ?
C37B C27B C40B C14B -143.2 . . . . ?
C64B C27B C40B C14B 0.0 . . . . ?
C44B C24B C41B C46B -2.9 . . . . ?
C21B C24B C41B C46B 138.7 . . . . ?
C44B C24B C41B C57B -140.7 . . . . ?
C21B C24B C41B C57B 0.9 . . . . ?
C59B C15B C43B C67B -0.3 . . . . ?
C61B C15B C43B C67B -137.8 . . . . ?
C59B C15B C43B C20B 138.2 . . . . ?
C61B C15B C43B C20B 0.7 . . . . ?
C34B C20B C43B C15B -0.2 . . . . ?
C35B C20B C43B C15B -142.8 . . . . ?
C34B C20B C43B C67B 143.2 . . . . ?
C35B C20B C43B C67B 0.6 . . . . ?
C41B C24B C44B C56B 4.3 . . . . ?
C21B C24B C44B C56B -141.0 . . . . ?
C41B C24B C44B C23B 152.9 . . . . ?
C21B C24B C44B C23B 7.6 . . . . ?
C6B C23B C44B C56B -65.8 . . . . ?
C37B C23B C44B C56B 135.1 . . . . ?
C29B C23B C44B C56B 7.1 . . . . ?
C6B C23B C44B C24B 147.4 . . . . ?
C37B C23B C44B C24B -11.7 . . . . ?
C29B C23B C44B C24B -139.7 . . . . ?
C39B C25B C46B C41B -137.9 . . . . ?
C56B C25B C46B C41B 1.5 . . . . ?
C39B C25B C46B C68B -0.4 . . . . ?
C56B C25B C46B C68B 139.0 . . . . ?
C24B C41B C46B C25B 0.0 . . . . ?
C57B C41B C46B C25B 142.0 . . . . ?
C24B C41B C46B C68B -142.1 . . . . ?
C57B C41B C46B C68B -0.1 . . . . ?
C37B C21B C47B C62B 2.8 . . . . ?
C24B C21B C47B C62B -138.6 . . . . ?
C37B C21B C47B C50B 140.9 . . . . ?
C24B C21B C47B C50B -0.5 . . . . ?
C39B C19B C49B C69B 1.2 . . . . ?
C26B C19B C49B C69B 143.2 . . . . ?
C39B C19B C49B C48B -142.2 . . . . ?
C26B C19B C49B C48B -0.2 . . . . ?
C66B C48B C49B C69B -0.8 . . . . ?
C70B C48B C49B C69B -144.1 . . . . ?
C66B C48B C49B C19B 142.7 . . . . ?
C70B C48B C49B C19B -0.6 . . . . ?
C21B C47B C50B C57B 0.7 . . . . ?
C62B C47B C50B C57B 142.8 . . . . ?
C21B C47B C50B C63B -142.4 . . . . ?
C62B C47B C50B C63B -0.3 . . . . ?
C30B C36B C51B C16B 3.0 . . . . ?
C65B C36B C51B C16B -139.0 . . . . ?
C30B C36B C51B C42B 141.0 . . . . ?
C65B C36B C51B C42B -0.9 . . . . ?
C22B C16B C51B C36B 0.0 . . . . ?
C69B C16B C51B C36B 141.7 . . . . ?
C22B C16B C51B C42B -142.1 . . . . ?
C69B C16B C51B C42B -0.3 . . . . ?
C58B C42B C51B C36B 0.7 . . . . ?
C53B C42B C51B C36B -141.9 . . . . ?
C58B C42B C51B C16B 142.8 . . . . ?
C53B C42B C51B C16B 0.2 . . . . ?
C36B C30B C52B C22B 2.9 . . . . ?
C29B C30B C52B C22B 146.5 . . . . ?
C36B C30B C52B C56B -135.5 . . . . ?
C29B C30B C52B C56B 8.2 . . . . ?
C16B C22B C52B C30B 0.0 . . . . ?
C39B C22B C52B C30B -143.3 . . . . ?
C16B C22B C52B C56B 143.2 . . . . ?
C39B C22B C52B C56B -0.2 . . . . ?
C66B C32B C53B C69B -0.2 . . . . ?
C72B C32B C53B C69B 138.2 . . . . ?
C66B C32B C53B C42B -138.9 . . . . ?
C72B C32B C53B C42B -0.5 . . . . ?
C58B C42B C53B C32B 0.4 . . . . ?
C51B C42B C53B C32B 142.8 . . . . ?
C58B C42B C53B C69B -142.4 . . . . ?
C51B C42B C53B C69B 0.0 . . . . ?
C30B C29B C54B C64B 135.0 . . . . ?
C6B C29B C54B C64B -48.1 . . . . ?
C23B C29B C54B C64B 7.5 . . . . ?
C30B C29B C54B C65B -12.0 . . . . ?
C6B C29B C54B C65B 165.0 . . . . ?
C23B C29B C54B C65B -139.4 . . . . ?
C24B C44B C56B C25B -2.7 . . . . ?
C23B C44B C56B C25B -146.0 . . . . ?
C24B C44B C56B C52B 135.8 . . . . ?
C23B C44B C56B C52B -7.5 . . . . ?
C46B C25B C56B C44B -0.1 . . . . ?
C39B C25B C56B C44B 143.6 . . . . ?
C46B C25B C56B C52B -143.5 . . . . ?
C39B C25B C56B C52B 0.3 . . . . ?
C30B C52B C56B C44B -0.3 . . . . ?
C22B C52B C56B C44B -143.1 . . . . ?
C30B C52B C56B C25B 142.7 . . . . ?
C22B C52B C56B C25B -0.1 . . . . ?
C63B C50B C57B C17B 0.1 . . . . ?
C47B C50B C57B C17B -138.5 . . . . ?
C63B C50B C57B C41B 138.5 . . . . ?
C47B C50B C57B C41B -0.1 . . . . ?
C31B C17B C57B C50B 0.1 . . . . ?
C68B C17B C57B C50B 141.3 . . . . ?
C31B C17B C57B C41B -143.1 . . . . ?
C68B C17B C57B C41B -1.8 . . . . ?
C24B C41B C57B C50B -0.7 . . . . ?
C46B C41B C57B C50B -142.4 . . . . ?
C24B C41B C57B C17B 142.9 . . . . ?
C46B C41B C57B C17B 1.1 . . . . ?
C51B C42B C58B C71B -0.5 . . . . ?
C53B C42B C58B C71B 136.7 . . . . ?
C51B C42B C58B C45B -136.8 . . . . ?
C53B C42B C58B C45B 0.4 . . . . ?
C72B C45B C58B C42B -1.1 . . . . ?
C60B C45B C58B C42B 141.8 . . . . ?
C72B C45B C58B C71B -142.2 . . . . ?
C60B C45B C58B C71B 0.7 . . . . ?
C43B C15B C59B C63B 0.6 . . . . ?
C61B C15B C59B C63B 142.5 . . . . ?
C43B C15B C59B C31B -142.2 . . . . ?
C61B C15B C59B C31B -0.2 . . . . ?
C17B C31B C59B C63B -0.1 . . . . ?
C28B C31B C59B C63B -142.5 . . . . ?
C17B C31B C59B C15B 142.4 . . . . ?
C28B C31B C59B C15B 0.1 . . . . ?
C20B C35B C60B C45B 0.8 . . . . ?
C38B C35B C60B C45B 138.8 . . . . ?
C20B C35B C60B C13B -138.6 . . . . ?
C38B C35B C60B C13B -0.6 . . . . ?
C72B C45B C60B C35B -1.0 . . . . ?
C58B C45B C60B C35B -144.1 . . . . ?
C72B C45B C60B C13B 142.9 . . . . ?
C58B C45B C60B C13B -0.3 . . . . ?
C18B C13B C60B C35B 1.0 . . . . ?
C71B C13B C60B C35B 143.2 . . . . ?
C18B C13B C60B C45B -142.5 . . . . ?
C71B C13B C60B C45B -0.3 . . . . ?
C66B C33B C61B C28B -0.8 . . . . ?
C34B C33B C61B C28B -138.6 . . . . ?
C66B C33B C61B C15B 138.0 . . . . ?
C34B C33B C61B C15B 0.2 . . . . ?
C70B C28B C61B C33B 0.6 . . . . ?
C31B C28B C61B C33B 143.0 . . . . ?
C70B C28B C61B C15B -142.4 . . . . ?
C31B C28B C61B C15B -0.1 . . . . ?
C43B C15B C61B C33B -0.7 . . . . ?
C59B C15B C61B C33B -142.9 . . . . ?
C43B C15B C61B C28B 142.3 . . . . ?
C59B C15B C61B C28B 0.2 . . . . ?
C14B C40B C62B C47B 137.8 . . . . ?
C27B C40B C62B C47B -1.8 . . . . ?
C14B C40B C62B C55B 0.2 . . . . ?
C27B C40B C62B C55B -139.4 . . . . ?
C21B C47B C62B C40B 0.2 . . . . ?
C50B C47B C62B C40B -141.9 . . . . ?
C21B C47B C62B C55B 141.9 . . . . ?
C50B C47B C62B C55B -0.2 . . . . ?
C67B C55B C62B C40B -0.1 . . . . ?
C63B C55B C62B C40B 142.4 . . . . ?
C67B C55B C62B C47B -141.9 . . . . ?
C63B C55B C62B C47B 0.6 . . . . ?
C15B C59B C63B C50B -138.0 . . . . ?
C31B C59B C63B C50B 0.4 . . . . ?
C15B C59B C63B C55B -0.3 . . . . ?
C31B C59B C63B C55B 138.0 . . . . ?
C57B C50B C63B C59B -0.4 . . . . ?
C47B C50B C63B C59B 142.8 . . . . ?
C57B C50B C63B C55B -142.5 . . . . ?
C47B C50B C63B C55B 0.7 . . . . ?
C67B C55B C63B C59B -0.2 . . . . ?
C62B C55B C63B C59B -142.7 . . . . ?
C67B C55B C63B C50B 141.8 . . . . ?
C62B C55B C63B C50B -0.8 . . . . ?
C65B C54B C64B C18B -2.1 . . . . ?
C29B C54B C64B C18B -145.5 . . . . ?
C65B C54B C64B C27B 135.6 . . . . ?
C29B C54B C64B C27B -7.8 . . . . ?
C13B C18B C64B C54B -0.3 . . . . ?
C14B C18B C64B C54B 143.1 . . . . ?
C13B C18B C64B C27B -142.8 . . . . ?
C14B C18B C64B C27B 0.6 . . . . ?
C37B C27B C64B C54B -0.2 . . . . ?
C40B C27B C64B C54B -142.6 . . . . ?
C37B C27B C64B C18B 142.0 . . . . ?
C40B C27B C64B C18B -0.3 . . . . ?
C51B C36B C65B C71B 0.9 . . . . ?
C30B C36B C65B C71B -145.2 . . . . ?
C51B C36B C65B C54B 145.9 . . . . ?
C30B C36B C65B C54B -0.2 . . . . ?
C64B C54B C65B C71B 3.8 . . . . ?
C29B C54B C65B C71B 152.4 . . . . ?
C64B C54B C65B C36B -140.8 . . . . ?
C29B C54B C65B C36B 7.8 . . . . ?
C49B C48B C66B C32B 0.3 . . . . ?
C70B C48B C66B C32B 138.3 . . . . ?
C49B C48B C66B C33B -138.3 . . . . ?
C70B C48B C66B C33B -0.3 . . . . ?
C53B C32B C66B C48B 0.2 . . . . ?
C72B C32B C66B C48B -143.1 . . . . ?
C53B C32B C66B C33B 142.1 . . . . ?
C72B C32B C66B C33B -1.3 . . . . ?
C61B C33B C66B C48B 0.6 . . . . ?
C34B C33B C66B C48B 143.1 . . . . ?
C61B C33B C66B C32B -141.4 . . . . ?
C34B C33B C66B C32B 1.1 . . . . ?
C62B C55B C67B C38B 0.0 . . . . ?
C63B C55B C67B C38B -137.5 . . . . ?
C62B C55B C67B C43B 138.0 . . . . ?
C63B C55B C67B C43B 0.5 . . . . ?
C14B C38B C67B C55B -0.2 . . . . ?
C35B C38B C67B C55B 143.2 . . . . ?
C14B C38B C67B C43B -142.0 . . . . ?
C35B C38B C67B C43B 1.4 . . . . ?
C15B C43B C67B C55B -0.2 . . . . ?
C20B C43B C67B C55B -143.3 . . . . ?
C15B C43B C67B C38B 141.8 . . . . ?
C20B C43B C67B C38B -1.2 . . . . ?
C70B C26B C68B C17B -0.8 . . . . ?
C19B C26B C68B C17B 138.8 . . . . ?
C70B C26B C68B C46B -139.2 . . . . ?
C19B C26B C68B C46B 0.5 . . . . ?
C31B C17B C68B C26B -0.1 . . . . ?
C57B C17B C68B C26B -141.0 . . . . ?
C31B C17B C68B C46B 142.7 . . . . ?
C57B C17B C68B C46B 1.8 . . . . ?
C25B C46B C68B C26B 0.3 . . . . ?
C41B C46B C68B C26B 142.2 . . . . ?
C25B C46B C68B C17B -143.0 . . . . ?
C41B C46B C68B C17B -1.1 . . . . ?
C19B C49B C69B C53B -138.2 . . . . ?
C48B C49B C69B C53B 0.9 . . . . ?
C19B C49B C69B C16B -0.4 . . . . ?
C48B C49B C69B C16B 138.6 . . . . ?
C32B C53B C69B C49B -0.4 . . . . ?
C42B C53B C69B C49B 142.0 . . . . ?
C32B C53B C69B C16B -142.5 . . . . ?
C42B C53B C69B C16B -0.2 . . . . ?
C22B C16B C69B C49B -0.4 . . . . ?
C51B C16B C69B C49B -141.9 . . . . ?
C22B C16B C69B C53B 141.7 . . . . ?
C51B C16B C69B C53B 0.3 . . . . ?
C61B C28B C70B C26B 137.1 . . . . ?
C31B C28B C70B C26B -0.8 . . . . ?
C61B C28B C70B C48B -0.3 . . . . ?
C31B C28B C70B C48B -138.2 . . . . ?
C68B C26B C70B C28B 1.2 . . . . ?
C19B C26B C70B C28B -142.7 . . . . ?
C68B C26B C70B C48B 142.6 . . . . ?
C19B C26B C70B C48B -1.4 . . . . ?
C66B C48B C70B C28B 0.1 . . . . ?
C49B C48B C70B C28B 142.9 . . . . ?
C66B C48B C70B C26B -141.5 . . . . ?
C49B C48B C70B C26B 1.2 . . . . ?
C36B C65B C71B C13B 137.4 . . . . ?
C54B C65B C71B C13B -3.2 . . . . ?
C36B C65B C71B C58B -0.7 . . . . ?
C54B C65B C71B C58B -141.3 . . . . ?
C18B C13B C71B C65B 0.8 . . . . ?
C60B C13B C71B C65B -141.6 . . . . ?
C18B C13B C71B C58B 143.2 . . . . ?
C60B C13B C71B C58B 0.8 . . . . ?
C42B C58B C71B C65B 0.4 . . . . ?
C45B C58B C71B C65B 141.2 . . . . ?
C42B C58B C71B C13B -141.8 . . . . ?
C45B C58B C71B C13B -0.9 . . . . ?
C60B C45B C72B C34B 0.5 . . . . ?
C58B C45B C72B C34B 138.8 . . . . ?
C60B C45B C72B C32B -137.3 . . . . ?
C58B C45B C72B C32B 1.0 . . . . ?
C20B C34B C72B C45B 0.1 . . . . ?
C33B C34B C72B C45B -142.4 . . . . ?
C20B C34B C72B C32B 142.2 . . . . ?
C33B C34B C72B C32B -0.3 . . . . ?
C53B C32B C72B C45B -0.2 . . . . ?
C66B C32B C72B C45B 143.3 . . . . ?
C53B C32B C72B C34B -142.5 . . . . ?
C66B C32B C72B C34B 0.9 . . . . ?
C1C O1C C2C O2C 37.823(0) . . . . ?
C1C O1C C2C C3C 168.906(0) . . . . ?
O2C C2C C3C C4C -103.647(0) . . . . ?
O1C C2C C3C C4C 137.5 . . . . ?
C2C C3C C4C C5C 139.2 . . . . ?
C3C C4C C5C C6C -98.052(0) . . . . ?
C4C C5C C6C C7C 70.208(0) . . . . ?
C4C C5C C6C C29C -92.955(0) . . . . ?
C4C C5C C6C C23C -159.1 . . . . ?
C5C C6C C7C C8C 87.252(0) . . . . ?
C29C C6C C7C C8C -106.1 . . . . ?
C23C C6C C7C C8C -37.7 . . . . ?
C5C C6C C7C C12C -81.083(0) . . . . ?
C29C C6C C7C C12C 85.6 . . . . ?
C23C C6C C7C C12C 154.0 . . . . ?
C12C C7C C8C C9C 0.0 . . . . ?
C6C C7C C8C C9C -168.3 . . . . ?
C7C C8C C9C C10C 0.0 . . . . ?
C8C C9C C10C C11C 0.0 . . . . ?
C9C C10C C11C C12C 0.0 . . . . ?
C10C C11C C12C C7C 0.0 . . . . ?
C8C C7C C12C C11C 0.0 . . . . ?
C6C C7C C12C C11C 168.3 . . . . ?
C71C C13C C18C C64C -1.2 . . . . ?
C60C C13C C18C C64C -139.0 . . . . ?
C71C C13C C18C C14C 138.6 . . . . ?
C60C C13C C18C C14C 0.9 . . . . ?
C38C C14C C18C C13C -0.3 . . . . ?
C40C C14C C18C C13C -143.4 . . . . ?
C38C C14C C18C C64C 143.7 . . . . ?
C40C C14C C18C C64C 0.6 . . . . ?
C51C C16C C22C C39C -137.9 . . . . ?
C69C C16C C22C C39C -0.7 . . . . ?
C51C C16C C22C C52C 1.3 . . . . ?
C69C C16C C22C C52C 138.6 . . . . ?
C7C C6C C23C C37C -2.3 . . . . ?
C5C C6C C23C C37C -129.7 . . . . ?
C29C C6C C23C C37C 100.2 . . . . ?
C7C C6C C23C C44C 157.7 . . . . ?
C5C C6C C23C C44C 30.280(0) . . . . ?
C29C C6C C23C C44C -99.7 . . . . ?
C7C C6C C23C C29C -102.5 . . . . ?
C5C C6C C23C C29C 130.023(0) . . . . ?
C47C C21C C24C C41C 0.5 . . . . ?
C37C C21C C24C C41C 146.3 . . . . ?
C47C C21C C24C C44C -145.7 . . . . ?
C37C C21C C24C C44C 0.1 . . . . ?
C39C C19C C26C C68C 0.9 . . . . ?
C49C C19C C26C C68C 142.9 . . . . ?
C39C C19C C26C C70C -142.9 . . . . ?
C49C C19C C26C C70C -0.9 . . . . ?
C7C C6C C29C C30C -149.0 . . . . ?
C5C C6C C29C C30C 14.030(0) . . . . ?
C23C C6C C29C C30C 100.8 . . . . ?
C7C C6C C29C C54C 9.9 . . . . ?
C5C C6C C29C C54C 172.938(0) . . . . ?
C23C C6C C29C C54C -100.3 . . . . ?
C7C C6C C29C C23C 110.2 . . . . ?
C5C C6C C29C C23C -86.809(0) . . . . ?
C37C C23C C29C C30C 122.0 . . . . ?
C44C C23C C29C C30C -0.5 . . . . ?
C6C C23C C29C C30C -118.8 . . . . ?
C37C C23C C29C C54C -0.1 . . . . ?
C44C C23C C29C C54C -122.6 . . . . ?
C6C C23C C29C C54C 119.1 . . . . ?
C37C C23C C29C C6C -119.3 . . . . ?
C44C C23C C29C C6C 118.2 . . . . ?
C54C C29C C30C C52C 135.3 . . . . ?
C6C C29C C30C C52C -62.2 . . . . ?
C23C C29C C30C C52C 8.0 . . . . ?
C54C C29C C30C C36C -11.9 . . . . ?
C6C C29C C30C C36C 150.7 . . . . ?
C23C C29C C30C C36C -139.2 . . . . ?
C68C C17C C31C C28C -0.4 . . . . ?
C57C C17C C31C C28C -137.9 . . . . ?
C68C C17C C31C C59C 137.3 . . . . ?
C57C C17C C31C C59C -0.2 . . . . ?
C70C C28C C31C C17C 0.0 . . . . ?
C61C C28C C31C C17C 142.6 . . . . ?
C70C C28C C31C C59C -142.5 . . . . ?
C61C C28C C31C C59C 0.1 . . . . ?
C35C C20C C34C C72C 0.7 . . . . ?
C43C C20C C34C C72C 138.4 . . . . ?
C35C C20C C34C C33C -137.6 . . . . ?
C43C C20C C34C C33C 0.0 . . . . ?
C61C C33C C34C C20C -0.1 . . . . ?
C66C C33C C34C C20C 143.0 . . . . ?
C61C C33C C34C C72C -142.7 . . . . ?
C66C C33C C34C C72C 0.4 . . . . ?
C34C C20C C35C C60C -0.4 . . . . ?
C43C C20C C35C C60C -142.5 . . . . ?
C34C C20C C35C C38C 142.2 . . . . ?
C43C C20C C35C C38C 0.1 . . . . ?
C52C C30C C36C C51C 4.4 . . . . ?
C29C C30C C36C C51C 153.2 . . . . ?
C52C C30C C36C C65C -141.2 . . . . ?
C29C C30C C36C C65C 7.6 . . . . ?
C40C C27C C37C C21C -2.5 . . . . ?
C64C C27C C37C C21C 135.5 . . . . ?
C40C C27C C37C C23C -146.1 . . . . ?
C64C C27C C37C C23C -8.1 . . . . ?
C47C C21C C37C C27C 4.1 . . . . ?
C24C C21C C37C C27C -141.2 . . . . ?
C47C C21C C37C C23C 152.6 . . . . ?
C24C C21C C37C C23C 7.3 . . . . ?
C44C C23C C37C C27C 135.4 . . . . ?
C6C C23C C37C C27C -61.3 . . . . ?
C29C C23C C37C C27C 7.8 . . . . ?
C44C C23C C37C C21C -11.5 . . . . ?
C6C C23C C37C C21C 151.8 . . . . ?
C29C C23C C37C C21C -139.1 . . . . ?
C18C C14C C38C C67C -139.0 . . . . ?
C40C C14C C38C C67C -0.5 . . . . ?
C18C C14C C38C C35C -0.2 . . . . ?
C40C C14C C38C C35C 138.3 . . . . ?
C60C C35C C38C C14C 0.2 . . . . ?
C20C C35C C38C C14C -142.6 . . . . ?
C60C C35C C38C C67C 143.5 . . . . ?
C20C C35C C38C C67C 0.7 . . . . ?
C49C C19C C39C C22C 0.8 . . . . ?
C26C C19C C39C C22C 138.4 . . . . ?
C49C C19C C39C C25C -138.1 . . . . ?
C26C C19C C39C C25C -0.5 . . . . ?
C16C C22C C39C C19C 0.0 . . . . ?
C52C C22C C39C C19C -143.7 . . . . ?
C16C C22C C39C C25C 143.1 . . . . ?
C52C C22C C39C C25C -0.7 . . . . ?
C46C C25C C39C C19C -0.3 . . . . ?
C56C C25C C39C C19C 144.0 . . . . ?
C46C C25C C39C C22C -143.4 . . . . ?
C56C C25C C39C C22C 1.0 . . . . ?
C37C C27C C40C C62C -0.3 . . . . ?
C64C C27C C40C C62C -143.5 . . . . ?
C37C C27C C40C C14C 143.2 . . . . ?
C64C C27C C40C C14C 0.1 . . . . ?
C38C C14C C40C C62C 0.5 . . . . ?
C18C C14C C40C C62C 143.7 . . . . ?
C38C C14C C40C C27C -143.5 . . . . ?
C18C C14C C40C C27C -0.4 . . . . ?
C44C C24C C41C C46C 3.3 . . . . ?
C21C C24C C41C C46C -138.6 . . . . ?
C44C C24C C41C C57C 140.8 . . . . ?
C21C C24C C41C C57C -1.1 . . . . ?
C59C C15C C43C C20C -138.5 . . . . ?
C61C C15C C43C C20C -0.8 . . . . ?
C59C C15C C43C C67C 0.1 . . . . ?
C61C C15C C43C C67C 137.8 . . . . ?
C34C C20C C43C C15C 0.5 . . . . ?
C35C C20C C43C C15C 142.7 . . . . ?
C34C C20C C43C C67C -143.1 . . . . ?
C35C C20C C43C C67C -0.8 . . . . ?
C41C C24C C44C C56C -4.5 . . . . ?
C21C C24C C44C C56C 141.1 . . . . ?
C41C C24C C44C C23C -153.1 . . . . ?
C21C C24C C44C C23C -7.5 . . . . ?
C37C C23C C44C C56C -135.3 . . . . ?
C6C C23C C44C C56C 61.1 . . . . ?
C29C C23C C44C C56C -7.2 . . . . ?
C37C C23C C44C C24C 11.6 . . . . ?
C6C C23C C44C C24C -152.0 . . . . ?
C29C C23C C44C C24C 139.6 . . . . ?
C39C C25C C46C C41C 138.4 . . . . ?
C56C C25C C46C C41C -1.6 . . . . ?
C39C C25C C46C C68C 0.7 . . . . ?
C56C C25C C46C C68C -139.2 . . . . ?
C24C C41C C46C C25C -0.3 . . . . ?
C57C C41C C46C C25C -142.0 . . . . ?
C24C C41C C46C C68C 141.8 . . . . ?
C57C C41C C46C C68C 0.1 . . . . ?
C37C C21C C47C C62C -2.7 . . . . ?
C24C C21C C47C C62C 138.6 . . . . ?
C37C C21C C47C C50C -140.9 . . . . ?
C24C C21C C47C C50C 0.4 . . . . ?
C39C C19C C49C C69C -1.0 . . . . ?
C26C C19C C49C C69C -143.0 . . . . ?
C39C C19C C49C C48C 142.0 . . . . ?
C26C C19C C49C C48C 0.0 . . . . ?
C66C C48C C49C C69C 0.3 . . . . ?
C70C C48C C49C C69C 144.0 . . . . ?
C66C C48C C49C C19C -142.9 . . . . ?
C70C C48C C49C C19C 0.8 . . . . ?
C21C C47C C50C C57C -0.7 . . . . ?
C62C C47C C50C C57C -142.9 . . . . ?
C21C C47C C50C C63C 142.5 . . . . ?
C62C C47C C50C C63C 0.2 . . . . ?
C30C C36C C51C C16C -2.9 . . . . ?
C65C C36C C51C C16C 138.9 . . . . ?
C30C C36C C51C C42C -140.9 . . . . ?
C65C C36C C51C C42C 0.9 . . . . ?
C22C C16C C51C C36C 0.1 . . . . ?
C69C C16C C51C C36C -141.8 . . . . ?
C22C C16C C51C C42C 142.2 . . . . ?
C69C C16C C51C C42C 0.3 . . . . ?
C58C C42C C51C C36C -0.7 . . . . ?
C53C C42C C51C C36C 141.7 . . . . ?
C58C C42C C51C C16C -142.7 . . . . ?
C53C C42C C51C C16C -0.3 . . . . ?
C36C C30C C52C C22C -2.9 . . . . ?
C29C C30C C52C C22C -146.7 . . . . ?
C36C C30C C52C C56C 135.7 . . . . ?
C29C C30C C52C C56C -8.1 . . . . ?
C16C C22C C52C C30C 0.1 . . . . ?
C39C C22C C52C C30C 143.6 . . . . ?
C16C C22C C52C C56C -143.3 . . . . ?
C39C C22C C52C C56C 0.2 . . . . ?
C66C C32C C53C C69C 0.3 . . . . ?
C72C C32C C53C C69C -138.3 . . . . ?
C66C C32C C53C C42C 139.0 . . . . ?
C72C C32C C53C C42C 0.4 . . . . ?
C58C C42C C53C C32C -0.4 . . . . ?
C51C C42C C53C C32C -142.6 . . . . ?
C58C C42C C53C C69C 142.4 . . . . ?
C51C C42C C53C C69C 0.2 . . . . ?
C30C C29C C54C C64C -135.1 . . . . ?
C6C C29C C54C C64C 62.4 . . . . ?
C23C C29C C54C C64C -7.5 . . . . ?
C30C C29C C54C C65C 11.8 . . . . ?
C6C C29C C54C C65C -150.7 . . . . ?
C23C C29C C54C C65C 139.4 . . . . ?
C24C C44C C56C C25C 2.6 . . . . ?
C23C C44C C56C C25C 146.0 . . . . ?
C24C C44C C56C C52C -135.4 . . . . ?
C23C C44C C56C C52C 8.0 . . . . ?
C46C C25C C56C C44C 0.4 . . . . ?
C39C C25C C56C C44C -143.8 . . . . ?
C46C C25C C56C C52C 143.3 . . . . ?
C39C C25C C56C C52C -0.8 . . . . ?
C30C C52C C56C C44C -0.1 . . . . ?
C22C C52C C56C C44C 142.8 . . . . ?
C30C C52C C56C C25C -142.5 . . . . ?
C22C C52C C56C C25C 0.4 . . . . ?
C63C C50C C57C C41C -138.5 . . . . ?
C47C C50C C57C C41C 0.1 . . . . ?
C63C C50C C57C C17C -0.3 . . . . ?
C47C C50C C57C C17C 138.3 . . . . ?
C24C C41C C57C C50C 0.8 . . . . ?
C46C C41C C57C C50C 142.3 . . . . ?
C24C C41C C57C C17C -142.7 . . . . ?
C46C C41C C57C C17C -1.2 . . . . ?
C31C C17C C57C C50C 0.2 . . . . ?
C68C C17C C57C C50C -141.2 . . . . ?
C31C C17C C57C C41C 143.3 . . . . ?
C68C C17C C57C C41C 1.9 . . . . ?
C51C C42C C58C C45C 136.7 . . . . ?
C53C C42C C58C C45C -0.4 . . . . ?
C51C C42C C58C C71C 0.3 . . . . ?
C53C C42C C58C C71C -136.9 . . . . ?
C72C C45C C58C C42C 1.2 . . . . ?
C60C C45C C58C C42C -141.8 . . . . ?
C72C C45C C58C C71C 142.2 . . . . ?
C60C C45C C58C C71C -0.8 . . . . ?
C43C C15C C59C C63C -0.2 . . . . ?
C61C C15C C59C C63C -142.5 . . . . ?
C43C C15C C59C C31C 142.2 . . . . ?
C61C C15C C59C C31C -0.1 . . . . ?
C17C C31C C59C C63C 0.3 . . . . ?
C28C C31C C59C C63C 142.5 . . . . ?
C17C C31C C59C C15C -142.2 . . . . ?
C28C C31C C59C C15C 0.0 . . . . ?
C20C C35C C60C C45C -0.3 . . . . ?
C38C C35C C60C C45C -138.8 . . . . ?
C20C C35C C60C C13C 138.8 . . . . ?
C38C C35C C60C C13C 0.3 . . . . ?
C72C C45C C60C C35C 0.6 . . . . ?
C58C C45C C60C C35C 143.9 . . . . ?
C72C C45C C60C C13C -143.0 . . . . ?
C58C C45C C60C C13C 0.3 . . . . ?
C18C C13C C60C C35C -0.9 . . . . ?
C71C C13C C60C C35C -143.1 . . . . ?
C18C C13C C60C C45C 142.5 . . . . ?
C71C C13C C60C C45C 0.3 . . . . ?
C66C C33C C61C C28C 0.6 . . . . ?
C34C C33C C61C C28C 138.4 . . . . ?
C66C C33C C61C C15C -137.9 . . . . ?
C34C C33C C61C C15C -0.2 . . . . ?
C70C C28C C61C C33C -0.6 . . . . ?
C31C C28C C61C C33C -142.9 . . . . ?
C70C C28C C61C C15C 142.2 . . . . ?
C31C C28C C61C C15C -0.2 . . . . ?
C43C C15C C61C C33C 0.6 . . . . ?
C59C C15C C61C C33C 142.9 . . . . ?
C43C C15C C61C C28C -142.1 . . . . ?
C59C C15C C61C C28C 0.2 . . . . ?
C27C C40C C62C C47C 1.7 . . . . ?
C14C C40C C62C C47C -137.9 . . . . ?
C27C C40C C62C C55C 139.3 . . . . ?
C14C C40C C62C C55C -0.3 . . . . ?
C21C C47C C62C C40C -0.2 . . . . ?
C50C C47C C62C C40C 142.1 . . . . ?
C21C C47C C62C C55C -142.0 . . . . ?
C50C C47C C62C C55C 0.3 . . . . ?
C67C C55C C62C C40C 0.1 . . . . ?
C63C C55C C62C C40C -142.5 . . . . ?
C67C C55C C62C C47C 141.8 . . . . ?
C63C C55C C62C C47C -0.7 . . . . ?
C15C C59C C63C C50C 137.6 . . . . ?
C31C C59C C63C C50C -0.5 . . . . ?
C15C C59C C63C C55C 0.0 . . . . ?
C31C C59C C63C C55C -138.1 . . . . ?
C57C C50C C63C C59C 0.5 . . . . ?
C47C C50C C63C C59C -142.5 . . . . ?
C57C C50C C63C C55C 142.4 . . . . ?
C47C C50C C63C C55C -0.7 . . . . ?
C67C C55C C63C C59C 0.4 . . . . ?
C62C C55C C63C C59C 142.9 . . . . ?
C67C C55C C63C C50C -141.6 . . . . ?
C62C C55C C63C C50C 0.8 . . . . ?
C65C C54C C64C C18C 2.1 . . . . ?
C29C C54C C64C C18C 145.5 . . . . ?
C65C C54C C64C C27C -135.4 . . . . ?
C29C C54C C64C C27C 8.0 . . . . ?
C13C C18C C64C C54C 0.6 . . . . ?
C14C C18C C64C C54C -143.0 . . . . ?
C13C C18C C64C C27C 143.0 . . . . ?
C14C C18C C64C C27C -0.6 . . . . ?
C37C C27C C64C C54C 0.1 . . . . ?
C40C C27C C64C C54C 142.5 . . . . ?
C37C C27C C64C C18C -142.1 . . . . ?
C40C C27C C64C C18C 0.3 . . . . ?
C64C C54C C65C C71C -4.1 . . . . ?
C29C C54C C65C C71C -152.6 . . . . ?
C64C C54C C65C C36C 140.9 . . . . ?
C29C C54C C65C C36C -7.6 . . . . ?
C51C C36C C65C C71C -0.6 . . . . ?
C30C C36C C65C C71C 145.4 . . . . ?
C51C C36C C65C C54C -146.0 . . . . ?
C30C C36C C65C C54C 0.0 . . . . ?
C49C C48C C66C C32C 0.3 . . . . ?
C70C C48C C66C C32C -138.1 . . . . ?
C49C C48C C66C C33C 138.6 . . . . ?
C70C C48C C66C C33C 0.2 . . . . ?
C53C C32C C66C C48C -0.6 . . . . ?
C72C C32C C66C C48C 142.8 . . . . ?
C53C C32C C66C C33C -142.1 . . . . ?
C72C C32C C66C C33C 1.3 . . . . ?
C61C C33C C66C C48C -0.4 . . . . ?
C34C C33C C66C C48C -143.0 . . . . ?
C61C C33C C66C C32C 141.4 . . . . ?
C34C C33C C66C C32C -1.1 . . . . ?
C62C C55C C67C C38C 0.0 . . . . ?
C63C C55C C67C C38C 137.5 . . . . ?
C62C C55C C67C C43C -138.0 . . . . ?
C63C C55C C67C C43C -0.6 . . . . ?
C14C C38C C67C C55C 0.2 . . . . ?
C35C C38C C67C C55C -143.1 . . . . ?
C14C C38C C67C C43C 142.1 . . . . ?
C35C C38C C67C C43C -1.2 . . . . ?
C15C C43C C67C C55C 0.4 . . . . ?
C20C C43C C67C C55C 143.6 . . . . ?
C15C C43C C67C C38C -142.0 . . . . ?
C20C C43C C67C C38C 1.2 . . . . ?
C70C C26C C68C C17C 0.8 . . . . ?
C19C C26C C68C C17C -138.8 . . . . ?
C70C C26C C68C C46C 139.1 . . . . ?
C19C C26C C68C C46C -0.5 . . . . ?
C31C C17C C68C C26C 0.0 . . . . ?
C57C C17C C68C C26C 141.0 . . . . ?
C31C C17C C68C C46C -142.7 . . . . ?
C57C C17C C68C C46C -1.8 . . . . ?
C25C C46C C68C C26C -0.3 . . . . ?
C41C C46C C68C C26C -142.3 . . . . ?
C25C C46C C68C C17C 143.1 . . . . ?
C41C C46C C68C C17C 1.0 . . . . ?
C19C C49C C69C C53C 138.2 . . . . ?
C48C C49C C69C C53C -0.6 . . . . ?
C19C C49C C69C C16C 0.3 . . . . ?
C48C C49C C69C C16C -138.4 . . . . ?
C32C C53C C69C C49C 0.3 . . . . ?
C42C C53C C69C C49C -142.2 . . . . ?
C32C C53C C69C C16C 142.5 . . . . ?
C42C C53C C69C C16C 0.1 . . . . ?
C22C C16C C69C C49C 0.5 . . . . ?
C51C C16C C69C C49C 142.1 . . . . ?
C22C C16C C69C C53C -141.8 . . . . ?
C51C C16C C69C C53C -0.2 . . . . ?
C61C C28C C70C C26C -137.2 . . . . ?
C31C C28C C70C C26C 0.8 . . . . ?
C61C C28C C70C C48C 0.4 . . . . ?
C31C C28C C70C C48C 138.4 . . . . ?
C68C C26C C70C C28C -1.2 . . . . ?
C19C C26C C70C C28C 142.7 . . . . ?
C68C C26C C70C C48C -142.5 . . . . ?
C19C C26C C70C C48C 1.4 . . . . ?
C66C C48C C70C C28C -0.2 . . . . ?
C49C C48C C70C C28C -143.3 . . . . ?
C66C C48C C70C C26C 141.7 . . . . ?
C49C C48C C70C C26C -1.4 . . . . ?
C54C C65C C71C C13C 3.4 . . . . ?
C36C C65C C71C C13C -137.6 . . . . ?
C54C C65C C71C C58C 141.3 . . . . ?
C36C C65C C71C C58C 0.2 . . . . ?
C18C C13C C71C C65C -0.8 . . . . ?
C60C C13C C71C C65C 141.5 . . . . ?
C18C C13C C71C C58C -143.0 . . . . ?
C60C C13C C71C C58C -0.8 . . . . ?
C42C C58C C71C C65C 0.0 . . . . ?
C45C C58C C71C C65C -140.9 . . . . ?
C42C C58C C71C C13C 141.9 . . . . ?
C45C C58C C71C C13C 1.0 . . . . ?
C60C C45C C72C C34C -0.2 . . . . ?
C58C C45C C72C C34C -138.8 . . . . ?
C60C C45C C72C C32C 137.4 . . . . ?
C58C C45C C72C C32C -1.1 . . . . ?
C20C C34C C72C C45C -0.4 . . . . ?
C33C C34C C72C C45C 142.3 . . . . ?
C20C C34C C72C C32C -142.4 . . . . ?
C33C C34C C72C C32C 0.4 . . . . ?
C53C C32C C72C C45C 0.4 . . . . ?
C66C C32C C72C C45C -143.3 . . . . ?
C53C C32C C72C C34C 142.6 . . . . ?
C66C C32C C72C C34C -1.0 . . . . ?
 
_refine_diff_density_max    0.747
_refine_diff_density_min   -0.682
_refine_diff_density_rms    0.179

_shelx_res_file
;
TITL PCBM SPG. No. 120 ID3
    PCBM120_ID3.res
    created by SHELXL-2016/6 at 17:56:56 on 24-Apr-2017
CELL 1.000 32.73 32.73 45.55 90 90 90
ZERR 16 0 0 0 0 0 0
LATT -2
SYMM y,-x,-z
SYMM -x,-y,z
SYMM -y,x,-z
SYMM -x,y,1/2+z
SYMM y,x,1/2-z
SYMM x,-y,1/2+z
SYMM -y,-x,1/2-z
SFAC C H O
DISP $C  0.00801  0.00366 25.26460
DISP $H -0.00002  0.00000  0.66120
DISP $O  0.02360  0.01330 81.64265
UNIT 3456 672 96
MERG 0
FMAP 2
PLAN 10
LIST 4
L.S. 100
DAMP 1000000000
BUMP 0.00000001
TEMP 27
BOND $H
CONF
ACTA
WGHT    0.100000
BASF   0.12255
FVAR       0.07458   0.05154
MOLE 1
DFIX 1.456 0.001 O1A C1A
DANG 2.364 0.001 C1A C2A
DFIX 1.209 0.001 O2A C2A
DANG 2.251 0.001 O1A O2A
DANG 2.372 0.001 O1A C3A
DANG 2.412 0.001 O2A C3A
DANG 2.500 0.001 C2A C4A
DFIX 1.511 0.001 C2A C3A
DANG 2.527 0.001 C3A C5A
DFIX 1.531 0.001 C5A C6A
DANG 2.560 0.001 C4A C6A
DANG 2.540 0.001 C5A C7A
DFIX 1.509 0.001 C6A C7A
DANG 2.529 0.001 C6A C8A
DANG 2.511 0.001 C6A C12A
O1A   3    0.396118    0.881953    0.127124    11.00000   21.00000
O2A   3    0.445609    0.911092    0.154157    11.00000   21.00000
C1A   1    0.385450    0.908590    0.102715    11.00000   21.00000
AFIX 133
H1A1  2    0.383653    0.936287    0.109530    11.00000   -1.50000
H1A2  2    0.359586    0.900367    0.094722    11.00000   -1.50000
H1A3  2    0.406074    0.906686    0.087792    11.00000   -1.50000
AFIX   0
C2A   1    0.436655    0.886013    0.135554    11.00000   21.00000
C3A   1    0.466117    0.869738    0.112993    11.00000   21.00000
AFIX  23
H3A1  2    0.470687    0.890642    0.098259    11.00000   -1.20000
H3A2  2    0.492077    0.864298    0.122493    11.00000   -1.20000
AFIX   0
C4A   1    0.452068    0.831874    0.098144    11.00000   21.00000
AFIX  23
H4A1  2    0.440787    0.840312    0.079408    11.00000   -1.20000
H4A2  2    0.476455    0.816179    0.093757    11.00000   -1.20000
AFIX   0
C5A   1    0.424377    0.804750    0.110130    11.00000   21.00000
AFIX  23
H5A1  2    0.401902    0.820807    0.117847    11.00000   -1.20000
H5A2  2    0.437641    0.792006    0.126827    11.00000   -1.20000
AFIX   0
C6A   1    0.405568    0.770255    0.091659    11.00000   21.00000
AFIX  66
C7A   1    0.422598    0.769721    0.060736    11.00000   21.00000
C8A   1    0.460140    0.751989    0.054319    11.00000   21.00000
AFIX  43
H8A   2    0.474729    0.738590    0.068957    11.00000   -1.20000
AFIX  65
C9A   1    0.475878    0.754283    0.026024    11.00000   21.00000
AFIX  43
H9A   2    0.500996    0.742419    0.021731    11.00000   -1.20000
AFIX  65
C10A  1    0.454073    0.774308    0.004145    11.00000   21.00000
AFIX  43
H10A  2    0.464603    0.775843   -0.014786    11.00000   -1.20000
AFIX  65
C11A  1    0.416531    0.792041    0.010561    11.00000   21.00000
AFIX  43
H11A  2    0.401942    0.805439   -0.004077    11.00000   -1.20000
AFIX  65
C12A  1    0.400793    0.789747    0.038857    11.00000   21.00000
AFIX  43
H12A  2    0.375675    0.801611    0.043150    11.00000   -1.20000
AFIX   6
DFIX 1.5175 0.002 C6A C23A C6A C29A
SADI 0.002 C6A C30A C6A C37A C6A C44A C6A C54A
C13A  1    0.389040    0.604892    0.101483    11.00000   21.00000
C14A  1    0.332458    0.623509    0.068273    11.00000   21.00000
C15A  1    0.227460    0.604146    0.134630    11.00000   21.00000
C16A  1    0.384056    0.691661    0.196575    11.00000   21.00000
C17A  1    0.218553    0.710334    0.152767    11.00000   21.00000
C18A  1    0.374107    0.629184    0.078460    11.00000   21.00000
C19A  1    0.300390    0.709966    0.208380    11.00000   21.00000
C20A  1    0.289813    0.562772    0.126310    11.00000   21.00000
C21A  1    0.294268    0.739823    0.083838    11.00000   21.00000
C22A  1    0.368151    0.729981    0.188985    11.00000   21.00000
C23A  1    0.362685    0.756090    0.097075    11.00000   21.00000
C24A  1    0.292830    0.764140    0.110423    11.00000   21.00000
C25A  1    0.309713    0.763929    0.170986    11.00000   21.00000
C26A  1    0.258643    0.704191    0.198190    11.00000   21.00000
C27A  1    0.347468    0.694021    0.065901    11.00000   21.00000
C28A  1    0.225225    0.643697    0.177845    11.00000   21.00000
C29A  1    0.403128    0.732590    0.109468    11.00000   21.00000
C30A  1    0.405786    0.729532    0.142224    11.00000   21.00000
C31A  1    0.209523    0.668585    0.153808    11.00000   21.00000
C32A  1    0.338468    0.592758    0.193215    11.00000   21.00000
C33A  1    0.270881    0.583561    0.176659    11.00000   21.00000
C34A  1    0.298063    0.562568    0.156339    11.00000   21.00000
C35A  1    0.322645    0.568947    0.105261    11.00000   21.00000
C36A  1    0.420687    0.689215    0.149509    11.00000   21.00000
C37A  1    0.336539    0.731960    0.076787    11.00000   21.00000
C38A  1    0.307343    0.593937    0.081329    11.00000   21.00000
C39A  1    0.325620    0.739238    0.194926    11.00000   21.00000
C40A  1    0.316062    0.663435    0.060665    11.00000   21.00000
C41A  1    0.260727    0.758752    0.130479    11.00000   21.00000
C42A  1    0.401995    0.627220    0.177398    11.00000   21.00000
C43A  1    0.253822    0.584162    0.115194    11.00000   21.00000
C44A  1    0.334096    0.771412    0.120199    11.00000   21.00000
C45A  1    0.371311    0.573729    0.146464    11.00000   21.00000
C46A  1    0.269551    0.758652    0.161417    11.00000   21.00000
C47A  1    0.263782    0.710828    0.078209    11.00000   21.00000
C48A  1    0.285495    0.639653    0.210352    11.00000   21.00000
C49A  1    0.316987    0.670145    0.215989    11.00000   21.00000
C50A  1    0.230748    0.705057    0.099256    11.00000   21.00000
C51A  1    0.410934    0.670973    0.176449    11.00000   21.00000
C52A  1    0.379236    0.749208    0.161161    11.00000   21.00000
C53A  1    0.368758    0.621950    0.198738    11.00000   21.00000
C54A  1    0.408333    0.689776    0.098617    11.00000   21.00000
C55A  1    0.248993    0.640912    0.079982    11.00000   21.00000
C56A  1    0.342647    0.770604    0.150034    11.00000   21.00000
C57A  1    0.229340    0.728360    0.124645    11.00000   21.00000
C58A  1    0.403503    0.603715    0.152012    11.00000   21.00000
C59A  1    0.210963    0.643970    0.127123    11.00000   21.00000
C60A  1    0.362501    0.574427    0.115123    11.00000   21.00000
C61A  1    0.236272    0.603947    0.165967    11.00000   21.00000
C62A  1    0.274833    0.672182    0.066430    11.00000   21.00000
C63A  1    0.221313    0.662209    0.100295    11.00000   21.00000
C64A  1    0.384157    0.672326    0.077029    11.00000   21.00000
C65A  1    0.422325    0.664898    0.123029    11.00000   21.00000
C66A  1    0.296237    0.601412    0.199063    11.00000   21.00000
C67A  1    0.265008    0.602790    0.087174    11.00000   21.00000
C68A  1    0.243304    0.727887    0.175262    11.00000   21.00000
C69A  1    0.357917    0.661095    0.210223    11.00000   21.00000
C70A  1    0.249297    0.661648    0.199628    11.00000   21.00000
C71A  1    0.413892    0.622947    0.124078    11.00000   21.00000
C72A  1    0.339604    0.568044    0.166627    11.00000   21.00000
AFIX   0
MOLE 2
DFIX 1.456 0.001 O1B C1B
DANG 2.364 0.001 C1B C2B
DFIX 1.209 0.001 O2B C2B
DANG 2.251 0.001 O1B O2B
DANG 2.372 0.001 O1B C3B
DANG 2.412 0.001 O2B C3B
DANG 2.500 0.001 C2B C4B
DFIX 1.511 0.001 C2B C3B
DANG 2.527 0.001 C3B C5B
DFIX 1.531 0.001 C5B C6B
DANG 2.560 0.001 C4B C6B
DANG 2.540 0.001 C5B C7B
DFIX 1.509 0.001 C6B C7B
DANG 2.529 0.001 C6B C8B
DANG 2.511 0.001 C6B C12B
O1B   3    0.496324    0.578333    0.182242    11.00000   21.00000
O2B   3    0.529722    0.586148    0.225490    11.00000   21.00000
C1B   1    0.494702    0.536874    0.171591    11.00000   21.00000
AFIX 133
H1B1  2    0.502436    0.518492    0.187045    11.00000   -1.50000
H1B2  2    0.513178    0.533833    0.155369    11.00000   -1.50000
H1B3  2    0.467412    0.530697    0.165268    11.00000   -1.50000
AFIX   0
C2B   1    0.499261    0.582878    0.212470    11.00000   21.00000
C3B   1    0.457260    0.572910    0.223494    11.00000   21.00000
AFIX  23
H3B1  2    0.458892    0.550473    0.237357    11.00000   -1.20000
H3B2  2    0.440281    0.564263    0.207183    11.00000   -1.20000
AFIX   0
C4B   1    0.437832    0.609638    0.238348    11.00000   21.00000
AFIX  23
H4B1  2    0.411343    0.614635    0.229499    11.00000   -1.20000
H4B2  2    0.433404    0.603273    0.258902    11.00000   -1.20000
AFIX   0
C5B   1    0.462974    0.647922    0.236246    11.00000   21.00000
AFIX  23
H5B1  2    0.476348    0.646264    0.217280    11.00000   -1.20000
H5B2  2    0.443199    0.669873    0.234572    11.00000   -1.20000
AFIX   0
C6B   1    0.493872    0.663347    0.255954    11.00000   21.00000
AFIX  66
C7B   1    0.505182    0.621345    0.268944    11.00000   21.00000
C8B   1    0.546017    0.613214    0.274954    11.00000   21.00000
AFIX  43
H8B   2    0.566436    0.627235    0.264950    11.00000   -1.20000
AFIX  65
C9B   1    0.556334    0.584127    0.295917    11.00000   21.00000
AFIX  43
H9B   2    0.583655    0.578687    0.299938    11.00000   -1.20000
AFIX  65
C10B  1    0.525816    0.563170    0.310869    11.00000   21.00000
AFIX  43
H10B  2    0.532718    0.543709    0.324895    11.00000   -1.20000
AFIX  65
C11B  1    0.484980    0.571301    0.304860    11.00000   21.00000
AFIX  43
H11B  2    0.464562    0.557280    0.314864    11.00000   -1.20000
AFIX  65
C12B  1    0.474663    0.600388    0.283897    11.00000   21.00000
AFIX  43
H12B  2    0.447342    0.605828    0.279876    11.00000   -1.20000
AFIX   6
DFIX 1.5175 0.002 C6B C23B C6B C29B
SADI 0.002 C6B C30B C6B C37B C6B C44B C6B C54B
C13B  1    0.645513    0.726038    0.256531    11.00000   21.00000
C14B  1    0.616166    0.742526    0.304969    11.00000   21.00000
C15B  1    0.598333    0.880848    0.289026    11.00000   21.00000
C16B  1    0.549734    0.774986    0.172979    11.00000   21.00000
C17B  1    0.491945    0.871959    0.271342    11.00000   21.00000
C18B  1    0.620791    0.714652    0.280352    11.00000   21.00000
C19B  1    0.508101    0.846217    0.193366    11.00000   21.00000
C20B  1    0.655845    0.835829    0.274859    11.00000   21.00000
C21B  1    0.492433    0.752759    0.299962    11.00000   21.00000
C22B  1    0.509589    0.771790    0.183471    11.00000   21.00000
C23B  1    0.493859    0.702519    0.262163    11.00000   21.00000
C24B  1    0.465582    0.766380    0.276588    11.00000   21.00000
C25B  1    0.463219    0.796683    0.218792    11.00000   21.00000
C26B  1    0.503482    0.874091    0.218083    11.00000   21.00000
C27B  1    0.552878    0.709304    0.297579    11.00000   21.00000
C28B  1    0.554749    0.903072    0.251033    11.00000   21.00000
C29B  1    0.525923    0.685306    0.237712    11.00000   21.00000
C30B  1    0.525734    0.707696    0.209108    11.00000   21.00000
C31B  1    0.529435    0.891497    0.276058    11.00000   21.00000
C32B  1    0.632539    0.836678    0.198169    11.00000   21.00000
C33B  1    0.624872    0.881895    0.238097    11.00000   21.00000
C34B  1    0.654869    0.851026    0.246261    11.00000   21.00000
C35B  1    0.661458    0.792358    0.280039    11.00000   21.00000
C36B  1    0.567601    0.712073    0.199405    11.00000   21.00000
C37B  1    0.512286    0.715606    0.290472    11.00000   21.00000
C38B  1    0.636038    0.780485    0.304865    11.00000   21.00000
C39B  1    0.488432    0.807958    0.193867    11.00000   21.00000
C40B  1    0.574322    0.739350    0.315470    11.00000   21.00000
C41B  1    0.459657    0.808355    0.271910    11.00000   21.00000
C42B  1    0.618733    0.764437    0.185948    11.00000   21.00000
C43B  1    0.626935    0.850997    0.296696    11.00000   21.00000
C44B  1    0.468605    0.738127    0.252378    11.00000   21.00000
C45B  1    0.665224    0.781483    0.226624    11.00000   21.00000
C46B  1    0.458474    0.823654    0.242310    11.00000   21.00000
C47B  1    0.512561    0.781223    0.317757    11.00000   21.00000
C48B  1    0.571186    0.879045    0.200955    11.00000   21.00000
C49B  1    0.549845    0.849196    0.182862    11.00000   21.00000
C50B  1    0.506649    0.824793    0.312480    11.00000   21.00000
C51B  1    0.579334    0.744423    0.181142    11.00000   21.00000
C52B  1    0.497432    0.737544    0.201837    11.00000   21.00000
C53B  1    0.612124    0.808119    0.180572    11.00000   21.00000
C54B  1    0.569711    0.684968    0.247202    11.00000   21.00000
C55B  1    0.575338    0.813747    0.325452    11.00000   21.00000
C56B  1    0.468329    0.753119    0.223976    11.00000   21.00000
C57B  1    0.480897    0.837904    0.290201    11.00000   21.00000
C58B  1    0.644577    0.751226    0.208229    11.00000   21.00000
C59B  1    0.556485    0.877772    0.299426    11.00000   21.00000
C60B  1    0.665803    0.765690    0.256424    11.00000   21.00000
C61B  1    0.597145    0.896450    0.259026    11.00000   21.00000
C62B  1    0.554048    0.774409    0.325662    11.00000   21.00000
C63B  1    0.545046    0.844923    0.317389    11.00000   21.00000
C64B  1    0.582385    0.693726    0.275542    11.00000   21.00000
C65B  1    0.594549    0.698151    0.222579    11.00000   21.00000
C66B  1    0.612083    0.872739    0.208560    11.00000   21.00000
C67B  1    0.615481    0.816546    0.315257    11.00000   21.00000
C68B  1    0.479164    0.863300    0.242002    11.00000   21.00000
C69B  1    0.570325    0.814534    0.172771    11.00000   21.00000
C70B  1    0.541475    0.894524    0.222496    11.00000   21.00000
C71B  1    0.632233    0.717386    0.227094    11.00000   21.00000
C72B  1    0.659696    0.823253    0.221642    11.00000   21.00000
AFIX   0
MOLE 3
DFIX 1.456 0.001 O1C C1C
DANG 2.364 0.001 C1C C2C
DFIX 1.209 0.001 O2C C2C
DANG 2.251 0.001 O1C O2C
DANG 2.372 0.001 O1C C3C
DANG 2.412 0.001 O2C C3C
DANG 2.500 0.001 C2C C4C
DFIX 1.511 0.001 C2C C3C
DANG 2.527 0.001 C3C C5C
DFIX 1.531 0.001 C5C C6C
DANG 2.560 0.001 C4C C6C
DANG 2.540 0.001 C5C C7C
DFIX 1.509 0.001 C6C C7C
DANG 2.529 0.001 C6C C8C
DANG 2.511 0.001 C6C C12C
O1C   3    0.549004    0.929193    0.071493    11.00000   21.00000
O2C   3    0.535275    0.882334    0.036691    11.00000   21.00000
C1C   1    0.517892    0.949512    0.053922    11.00000   21.00000
AFIX 133
H1C1  2    0.517761    0.938166    0.034487    11.00000   -1.50000
H1C2  2    0.523801    0.978204    0.052871    11.00000   -1.50000
H1C3  2    0.491599    0.945564    0.062822    11.00000   -1.50000
AFIX   0
C2C   1    0.543047    0.882898    0.062639    11.00000   21.00000
C3C   1    0.580883    0.864448    0.076249    11.00000   21.00000
AFIX  23
H3C1  2    0.601069    0.860395    0.060932    11.00000   -1.20000
H3C2  2    0.592134    0.883847    0.090171    11.00000   -1.20000
AFIX   0
C4C   1    0.574431    0.825752    0.091256    11.00000   21.00000
AFIX  23
H4C1  2    0.548548    0.814496    0.084761    11.00000   -1.20000
H4C2  2    0.572100    0.831128    0.112131    11.00000   -1.20000
AFIX   0
C5C   1    0.607465    0.793438    0.086718    11.00000   21.00000
AFIX  23
H5C1  2    0.612071    0.779642    0.105272    11.00000   -1.20000
H5C2  2    0.632674    0.807185    0.081446    11.00000   -1.20000
AFIX   0
C6C   1    0.598326    0.761087    0.063328    11.00000   21.00000
AFIX  66
C7C   1    0.599535    0.778746    0.032274    11.00000   21.00000
C8C   1    0.636417    0.780364    0.017190    11.00000   21.00000
AFIX  43
H8C   2    0.659062    0.766392    0.024352    11.00000   -1.20000
AFIX  65
C9C   1    0.639453    0.802866   -0.008598    11.00000   21.00000
AFIX  43
H9C   2    0.664129    0.803949   -0.018690    11.00000   -1.20000
AFIX  65
C10C  1    0.605607    0.823750   -0.019302    11.00000   21.00000
AFIX  43
H10C  2    0.607639    0.838805   -0.036556    11.00000   -1.20000
AFIX  65
C11C  1    0.568725    0.822132   -0.004218    11.00000   21.00000
AFIX  43
H11C  2    0.546080    0.836105   -0.011380    11.00000   -1.20000
AFIX  65
C12C  1    0.565688    0.799630    0.021570    11.00000   21.00000
AFIX  43
H12C  2    0.541012    0.798547    0.031662    11.00000   -1.20000
AFIX   6
DFIX 1.5175 0.002 C6C C23C C6C C29C
SADI 0.002 C6C C30C C6C C37C C6C C44C C6C C54C
C13C  1    0.555345    0.611663    0.013708    11.00000   21.00000
C14C  1    0.629182    0.615487    0.003345    11.00000   21.00000
C15C  1    0.670152    0.516701    0.069583    11.00000   21.00000
C16C  1    0.527368    0.632146    0.124757    11.00000   21.00000
C17C  1    0.699297    0.588620    0.125153    11.00000   21.00000
C18C  1    0.589700    0.635244    0.006416    11.00000   21.00000
C19C  1    0.595890    0.600575    0.156192    11.00000   21.00000
C20C  1    0.610243    0.517808    0.036393    11.00000   21.00000
C21C  1    0.687678    0.682608    0.065679    11.00000   21.00000
C22C  1    0.557337    0.658881    0.135360    11.00000   21.00000
C23C  1    0.627014    0.722224    0.070389    11.00000   21.00000
C24C  1    0.679877    0.688349    0.096763    11.00000   21.00000
C25C  1    0.628098    0.666746    0.143481    11.00000   21.00000
C26C  1    0.635568    0.580811    0.153019    11.00000   21.00000
C27C  1    0.639885    0.680445    0.024682    11.00000   21.00000
C28C  1    0.657485    0.526120    0.120060    11.00000   21.00000
C29C  1    0.578103    0.716840    0.064812    11.00000   21.00000
C30C  1    0.554617    0.699571    0.090048    11.00000   21.00000
C31C  1    0.693345    0.550276    0.112264    11.00000   21.00000
C32C  1    0.537173    0.532459    0.093761    11.00000   21.00000
C33C  1    0.601360    0.500586    0.088903    11.00000   21.00000
C34C  1    0.584552    0.506853    0.059601    11.00000   21.00000
C35C  1    0.597562    0.548900    0.015555    11.00000   21.00000
C36C  1    0.525117    0.670916    0.078657    11.00000   21.00000
C37C  1    0.654094    0.700178    0.049451    11.00000   21.00000
C38C  1    0.633020    0.573264    0.007757    11.00000   21.00000
C39C  1    0.592244    0.642893    0.151376    11.00000   21.00000
C40C  1    0.660066    0.643316    0.014736    11.00000   21.00000
C41C  1    0.692788    0.658849    0.116994    11.00000   21.00000
C42C  1    0.504176    0.598472    0.082177    11.00000   21.00000
C43C  1    0.653948    0.522971    0.041582    11.00000   21.00000
C44C  1    0.641421    0.709398    0.100228    11.00000   21.00000
C45C  1    0.532665    0.556110    0.042444    11.00000   21.00000
C46C  1    0.666195    0.647813    0.140807    11.00000   21.00000
C47C  1    0.707791    0.647483    0.055824    11.00000   21.00000
C48C  1    0.585485    0.536008    0.134550    11.00000   21.00000
C49C  1    0.565006    0.572942    0.144798    11.00000   21.00000
C50C  1    0.720672    0.616491    0.076961    11.00000   21.00000
C51C  1    0.510858    0.638309    0.095756    11.00000   21.00000
C52C  1    0.571215    0.693185    0.117650    11.00000   21.00000
C53C  1    0.517269    0.567877    0.103613    11.00000   21.00000
C54C  1    0.567088    0.690348    0.039172    11.00000   21.00000
C55C  1    0.697486    0.583416    0.034280    11.00000   21.00000
C56C  1    0.615521    0.698241    0.122837    11.00000   21.00000
C57C  1    0.713366    0.622112    0.106646    11.00000   21.00000
C58C  1    0.511479    0.592849    0.052292    11.00000   21.00000
C59C  1    0.701038    0.544333    0.080977    11.00000   21.00000
C60C  1    0.559666    0.567733    0.018530    11.00000   21.00000
C61C  1    0.643361    0.505472    0.093795    11.00000   21.00000
C62C  1    0.693875    0.627534    0.029955    11.00000   21.00000
C63C  1    0.714697    0.577243    0.063778    11.00000   21.00000
C64C  1    0.595481    0.675290    0.019295    11.00000   21.00000
C65C  1    0.532614    0.665178    0.047571    11.00000   21.00000
C66C  1    0.571574    0.516068    0.109379    11.00000   21.00000
C67C  1    0.667627    0.557071    0.023375    11.00000   21.00000
C68C  1    0.670009    0.603695    0.145632    11.00000   21.00000
C69C  1    0.531388    0.588224    0.129481    11.00000   21.00000
C70C  1    0.629399    0.541473    0.140337    11.00000   21.00000
C71C  1    0.526062    0.627045    0.034584    11.00000   21.00000
C72C  1    0.544965    0.526316    0.062577    11.00000   21.00000
AFIX   0
HKLF 4


REM  PCBM SPG. No. 120 ID3
REM R1 =  0.3858 for     136 Fo > 4sig(Fo)  and  0.5851 for all     283 data
REM    111 parameters refined using    158 restraints

END

WGHT      0.2000      0.0000

REM Highest difference peak  0.747,  deepest hole -0.682,  1-sigma level  0.179
Q1    1   0.4411  0.9160  0.0108  11.00000  0.05    0.75
Q2    1   0.4279  0.9279  0.0000  10.50000  0.05    0.74
Q3    1   0.6054  0.6111 -0.0187  11.00000  0.05    0.69
Q4    1   0.5000  1.0000  0.0699  10.50000  0.05    0.69
Q5    1   0.7603  0.7311  0.0000  11.00000  0.05    0.67
Q6    1   0.6658  0.8107  0.2494  11.00000  0.05    0.60
Q7    1   0.3267  0.9008  0.0907  11.00000  0.05    0.53
Q8    1   0.3379  0.5567  0.1398  11.00000  0.05    0.51
Q9    1   0.2588  0.6008  0.1767  11.00000  0.05    0.47
Q10   1   0.3903  0.6211  0.1019  11.00000  0.05    0.47
;
_shelx_res_checksum   90633

_shelx_hkl_file
;
   2   1   1    0.00   85.13   1
   3   2   1    0.00  138.06   1
   4   1   1 3829.88   64.91   1
   4   3   1    0.00  193.07   1
   5   2   1    0.00  208.52   1
   6   1   1  513.68   75.55   1
   5   4   1    0.00  249.98   1
   6   3   110224.25  173.84   1
   7   2   110246.09  863.89   1
   6   5   1    0.00  309.04   1
   8   3   1    0.00  340.75   1
   8   5   1    0.00  380.15   1
   9   4   1  471.09  396.49   1
   8   7   1    0.00  434.86   1
   1   1   2   31.02   61.50   1
   2   0   2  552.87  157.94   1
   2   2   2 2937.89  208.91   1
   3   1   2 5345.71  139.16   1
   4   0   2  998.70 1336.30   1
   3   3   2  216.58 1041.23   1
   4   2   2    0.00  171.90   1
   5   1   2    0.00  196.81   1
   4   4   2  898.95  317.48   1
   5   3   2  349.21  234.92   1
   6   0   2    0.00  466.40   1
   6   2   2 7709.36 6173.75   1
   6   4   2 6658.00 1363.96   1
   7   3   2 6372.52 1354.96   1
   8   0   2 7805.95 1918.85   1
   8   2   2  548.50 2940.64   1
   6   6   2  300.01 5123.08   1
   7   5   2 2480.58 1333.40   1
   8   4   2    0.00  357.98   1
   9   1   2    0.00  362.89   1
   9   3   2    0.00  382.14   1
   7   7   2    0.00  801.60   1
   8   6   2    0.00  405.38   1
   9   5   2 2691.71  482.20   1
   2   1   3    0.00   84.88   1
   3   2   3 4463.13 1509.23   1
   4   1   3    0.00  157.86   1
   4   3   3    0.00  192.51   1
   5   2   3    0.00  207.92   1
   6   1   3 6026.59  408.79   1
   5   4   3 8302.33  655.86   1
   6   3   3    0.00 2618.73   1
   7   2   312910.38  689.21   1
   6   5   3 2548.16 1162.21   1
   9   4   3 2430.46  831.11   1
   8   7   3 4238.21 2426.86   1
   1   1   4 3471.77  177.71   1
   2   0   4 4948.88  238.97   1
   2   2   4 1636.06  170.43   1
   3   1   4  785.64  110.67   1
   4   0   4 1099.40  457.04   1
   3   3   4    0.00  324.28   1
   4   2   4    0.00  171.16   1
   5   1   4    0.00  195.97   1
   4   4   4    0.00  218.33   1
   5   3   4    0.00  225.36   1
   6   0   4 4977.77  916.79   1
   6   2   417206.30  654.13   1
   6   4   4 2935.06 2125.81   1
   7   3   4    0.00  299.21   1
   8   0   4 6281.01 7980.02   1
   8   2   4    0.00  326.14   1
   6   6   4    0.00  672.97   1
   7   5   4    0.00  341.58   1
   8   4   4    0.00  356.56   1
   9   1   4    0.00  361.46   1
   9   3   4 1025.07  535.57   1
   7   7   4    0.00  798.49   1
   8   6   4 3317.30  399.77   1
   9   5   4 4737.12  560.89   1
   2   1   5 4048.88  111.64   1
   3   2   5    0.00  136.86   1
   4   1   5    0.00  156.95   1
   4   3   5  966.87  203.86   1
   5   2   5 5162.97  437.90   1
   6   1   5    0.00 2348.43   1
   5   4   5 9842.07  238.73   1
   6   3   513103.67  375.54   1
   7   2   5    0.00  284.18   1
   6   5   5    0.00  306.53   1
   8   1   5    0.00  317.27   1
   7   4   5    0.00  317.27   1
   8   3   5    0.00  338.03   1
   8   5   5  296.08  999.88   1
   9   4   5    0.00  395.80   1
   8   7   5 2871.60  678.84   1
   1   1   6  277.94   56.65   1
   2   0   6    0.00 1502.46   1
   2   2   6    0.00  213.10   1
   3   1   6    0.00  119.30   1
   4   0   6    0.00  303.13   1
   3   3   6 1230.93  366.74   1
   4   2   6   50.81  106.04   1
   5   1   6 6098.47  286.25   1
   4   4   6 8079.91 3844.40   1
   5   3   611237.3412637.83   1
   6   0   613568.82  552.99   1
   6   2   6 8495.30 2596.54   1
   6   4   6    0.00 2802.47   1
   7   3   6    0.00  297.19   1
   8   0   6    0.00  626.91   1
   8   2   6  285.10 2411.02   1
   6   6   6    0.00  668.52   1
   7   5   6  691.54  810.31   1
   9   3   6 1219.26  450.79   1
   7   7   6    0.00  793.37   1
   8   6   6    0.00  401.23   1
   9   5   6 2780.05 1066.16   1
   2   1   7    0.00   83.66   1
   3   2   7 1179.73  210.06   1
   4   1   7 5919.39  174.77   1
   4   3   7 5377.76 6342.22   1
   5   2   7 6662.18 8941.07   1
   6   1   7 2018.1512828.79   1
   5   4   7  646.38  359.46   1
   6   3   7  698.45  225.24   1
   7   2   7    0.00  281.89   1
   6   5   7    0.00  304.08   1
   8   1   7    0.00  314.75   1
   7   4   7    0.00  314.75   1
   8   3   7    0.00  335.37   1
   9   2   7    0.00  364.79   1
   7   6   7    0.00  364.79   1
   8   5   7 7169.76 1236.19   1
   9   4   7  980.76  736.84   1
   8   7   7    0.00  428.33   1
   1   1   8  766.78  110.80   1
   2   0   8  152.47   73.63   1
   2   2   8  136.72   79.33   1
   3   1   8   81.62  189.12   1
   4   0   812160.36  408.82   1
   3   3   811505.48 1825.33   1
   4   2   8 8546.79  428.63   1
   5   1   8    0.00 1927.16   1
   4   4   8    0.00 4294.54   1
   5   3   8 5690.95  128.56   1
   6   0   8 3333.36  237.09   1
   6   2   8  575.37  210.54   1
   6   4   8    0.00  277.63   1
   7   3   8    0.00  294.44   1
   8   0   8 2110.03  541.64   1
   8   2   8 1875.98 6428.87   1
   9   3   8 1284.49  374.44   1
   9   5   8 1901.99  563.16   1
   2   1   9 6385.52  139.55   1
   3   2   9 7725.92 1118.44   1
   4   1   910848.03  196.69   1
   4   3   9    0.00  187.74   1
   5   2   9  411.68  187.18   1
   6   1   9    0.00  230.40   1
   5   4   9    0.00  243.23   1
   6   3   9    0.00  255.55   1
   7   2   9    0.00  278.91   1
   5   6   9    0.00  300.91   1
   8   3   9 6644.99 1404.67   1
   8   5   9    0.00  370.49   1
   9   4   9 2965.38  740.76   1
   8   7   9 9654.92 9104.40   1
   1   1  10  506.93   28.93   1
   2   0  10 2443.38  308.03   1
   2   2  10 2090.37  316.31   1
   3   1  10 1067.78   78.05   1
   4   0  10    0.00  296.47   1
   3   3  10 2701.41  198.40   1
   4   2  10    0.00  166.23   1
   5   1  10    0.00  190.38   1
   4   4  10  129.83  114.98   1
   5   3  10    0.00  218.99   1
   6   0  10    0.00  451.34   1
   6   2  10    0.00  238.57   1
   6   4  10    0.00  274.37   1
   7   3  10  708.60  165.29   1
   8   0  10 4469.64  464.15   1
   8   2  10 1055.07  238.94   1
   8   4  10    0.00  347.05   1
   9   1  10 8299.8814644.59   1
   9   3  10    0.00  370.61   1
   7   7  10    0.00  777.65   1
   8   6  10    0.00  393.30   1
   9   5  10 1653.01  513.06   1
   2   1  11 1182.31   27.82   1
   3   2  11  117.15   44.87   1
   4   1  11    0.00  151.83   1
   4   3  11    0.00  185.24   1
   5   2  11    0.00  200.11   1
   6   1  11    0.00  227.38   1
   5   4  11  212.93   70.58   1
   6   3  11 2155.82   38.84   1
   7   2  11 1892.87  105.17   1
   6   5  11    0.00  297.07   1
   8   5  11 2111.40  207.48   1
   9   4  11    0.00  384.11   1
   8   7  11    0.00  419.05   1
   1   1  12    0.00  102.16   1
   2   0  12  501.57   36.18   1
   2   2  12    0.00  205.29   1
   3   1  12    0.00  114.94   1
   4   0  12    0.00  292.13   1
   3   3  12    0.00  310.33   1
   4   2  12    0.00  163.81   1
   5   1  12 1227.29   31.71   1
   4   4  12  831.81   99.95   1
   5   3  12  451.80  174.63   1
   6   0  12 1040.64  339.91   1
   6   2  12 1508.26   40.45   1
   6   4  12  231.85   94.42   1
   7   3  12    0.00  286.97   1
   8   0  12 1397.52  450.50   1
   8   2  12    0.00  312.97   1
   6   6  12    0.00  645.92   1
   7   5  1211954.50 2446.31   1
   8   4  12    0.00  342.36   1
   9   1  12 1259.62 5482.77   1
   9   3  12 2006.06  556.18   1
   7   7  12    0.00  767.37   1
   8   6  12 1732.52 2912.76   1
   9   5  12    0.00  401.22   1
   2   1  13   60.06   12.36   1
   3   2  13  767.77   31.40   1
   4   1  13  829.77  479.45   1
   4   3  13 1079.24  534.70   1
   5   2  13 1260.13   67.58   1
   6   1  13 1578.05   79.93   1
   5   4  13 1858.61   35.70   1
   6   3  13  699.28   79.00   1
   7   2  13 1754.93   87.87   1
   6   5  13 1060.03  175.89   1
   8   1  13  602.34   95.44   1
   7   4  13  602.34   95.44   1
   8   3  13 2331.73 1023.44   1
   9   2  13  676.60  229.87   1
   7   6  13  676.60  229.87   1
   8   5  13    0.00  360.67   1
   9   4  13    0.00  378.64   1
   8   7  13    0.00  413.20   1
   2   0  14  425.48   22.33   1
   2   2  14 1898.99   93.45   1
   3   1  14 2648.28   41.59   1
   4   0  14 2187.13  143.63   1
   3   3  14 1003.36  541.66   1
   4   2  14  552.53  322.98   1
   5   1  14  477.57   84.15   1
   4   4  14 1735.90  767.17   1
   6   0  14 1470.94  835.47   1
   6   2  14 1110.57   93.94   1
   5   5  14  906.53  129.80   1
   7   1  14  453.26   64.90   1
   7   3  14  341.43  136.12   1
   8   8  14  605.74  298.02   1
   2   1  15   30.52    9.30   1
   3   2  15 1170.44   12.41   1
   6   1  15  344.14   29.71   1
   5   4  15  439.83   35.55   1
   7   2  15  100.78   25.86   1
   6   5  15   71.36   15.25   1
   3   1  16  415.28   42.69   1
   3   3  16  854.17  315.07   1
   4   2  16  474.16  166.17   1
   5   1  16 1367.98  214.29   1
   8   4  16 1014.91  713.15   1
   7   7  16 1419.74  642.63   1
   8   8  16  671.26  128.35   1
   4   1  17  877.16   38.44   1
   7   4  17 2302.78 1987.51   1
   8   1  17 2302.78 1987.51   1
   9   2  17   25.12   77.41   1
   7   6  17   25.12   77.41   1
   8   5  17 2638.52  763.12   1
   9   4  17 3322.65 1475.43   1
  10   5  17  275.92   30.52   1
  11   2  17  275.92   30.52   1
   0   0   2 2120.11   25.65   2
   0   0   4  257.42   13.73   2
   0   0   6  299.60   15.63   2
   0   0   8  471.56   21.11   2
   0   0  10 3201.93   49.26   2
   0   0  12  142.95   21.99   2
   0   0  14    0.00    0.00   2
   0   0  16  425.19   30.92   2
;
_shelx_hkl_checksum   38708
